# Supplementary material for: Construction of a Microsatellites-Based Linkage Map for the White Grouper (Epinephelus aeneus)
Source: G3 (Bethesda). 2014 Jun 5;4(8):1455–64. doi: 10.1534/g3.114.011387 (PMC4132176; doi:10.1534/g3.114.011387)
Supplement: Supporting Information [file supp_g3.114.011387_TableS1.xls]

## Sheet: Sheet1
Table S1 Markers used for construction of tilapia linkage maps.
Marker#	MarkerName	Scaffold size	LG female	LG Male	Fprimer name	Fprimer sequence	Rprimer name	Rprimer sequence	Genbank Accesion/ Relevant sequence from E. aeneus scaffold used for marker design
1	ARO1003	167300	10	10	ARO1003F	CCTAGGTGATCAAGATCTCGCGTGCAAGGCAAGCTGTGTTA	ARO1003R	AGCAGGCATCTTGTTATCTGG	DQ914910.1
2	ARO1007	20200	10	10	ARO1007F	CCTAGGTGATCAAGATCTCGCCATTCCTCATTAGCTTCCTGCT	ARO1007R	CATTTTACAGTCTCGTGGTTTCA	EU016533.1
3	ARO1012	32100	15	15	ARO1012F	CCTAGGTGATCAAGATCTCGCCGTGACAGATGGACAGATCG	ARO1012R	AAATCCAATCCAGCAGATCG	EU016542.1
4	ARO1013	364000	9	9	ARO1013F	CCTAGGTGATCAAGATCTCGCGGTAACCTCTCCAGGGAA	ARO1013R	GAATCTCCTCTGCTGTCAGT	EU016545.1
5	ARO1033	240400	10	10	ARO1033F	CCTAGGTGATCAAGATCTCGCAGCAATATCCCTGAGAGGA	ARO1033R	TCTCTGGGAACTTTGTAAGC	EU374859.1
6	ARO1035	103100	20	20	ARO1035F	CCTAGGTGATCAAGATCTCGCTGTGAGGAGATGCGACAC	ARO1035R	CACTTGAGTGAAAGTGAAAGA	EU684478.1
7	ARO1042	121300	12	12	ARO1042F	CCTAGGTGATCAAGATCTCGCGCGGAGGGATATATTTGG	ARO1042R	TGAAGTGATGTATGTTGACAGTT	EU684488.1
8	ARO1045	26900	2	2	ARO1045F	CCTAGGTGATCAAGATCTCGCCACGAAGTATTTGGCTGAT	ARO1045R	GAGAAAGTGGCAATATTTGAC	EU684494.1
9	ARO1047	8200	11	11	ARO1047F	CCTCGAGGTGGACGGTATCGGCTCTTTCCATTCAAGCGTC	ARO1047R	GTCTGTATGTCGGCTGCC	EU684509.1
10	ARO1053	84100	12	12	ARO1053F	CCTCGAGGTGGACGGTATCGGCTTGAACACACATCTTTCTGC	ARO1053R	TGAACAGAGACTCACCGG	EU684509.1
11	ARO1055	51500	14	ND	ARO1055F	CCTCGAGGTGGACGGTATCGGCCCTGCAGAGCATCACTACA	ARO1055R	TAACTGTGTGGCCCAAAC	EU684511.1
12	ARO1056	552100	12	12	ARO1056F	CCTCGAGGTGGACGGTATCGGCCCAACTTCATAGCTGTGATAA	ARO1056R	TGAGATTTCTGGAGTCCGT	EU684512.1
13	ARO1060	257200	17	17	ARO1060F	CCTCGAGGTGGACGGTATCGGCTGGGTGGAGAGCCTATCA	ARO1060R	GGCCTGTCACTTGCTACA	EU684529.1
14	ARO1066	94200	15	15	ARO1066F	CCTCGAGGTGGACGGTATCGGCTGCAGTTTGAGTTTATGAATAG	ARO1066R	TGGAAACATGAACAGTATGTT	GU799168.
15	ARO1069	190300	15	15	ARO1069F	CCTCGAGGTGGACGGTATCGGCCACAGAATCGGGATTGGT	ARO1069R	GGTTATAGTTATTGGAGAGAAAG	GU799190.1
16	ARO1071	371200	20	20	ARO1071F	CCTCGAGGTGGACGGTATCGGCGCACCCACAGGTAATAAGAA	ARO1071R	TTACAAGTGCTGGAGTGTGT	GU799203.1
17	ARO1073	53400	12	12	ARO1073F	CCTCGAGGTGGACGGTATCGGCCAGCAGCTTCACATCCACAT	ARO1073R	CTGGGCTCTCTCATGGTCA	GU799214.1
18	ARO1074	62800	15	15	ARO1074F	CCTCGAGGTGGACGGTATCGGCGACCTAAGACACACAAAGACTTA	ARO1074R	ATTATGCCACAGCTCCAG	GU799222.1
19	ARO1078	39000	7	7	ARO1078F	CCTCGAGGTGGACGGTATCGGCCGCTTTCTTCCTGAAAGACA	ARO1078R	GCAGAAGATCTGCAGGGAG	GU799255.1
20	ARO1084	16000	4	4	ARO1084F	CCTCGAGGTGGACGGTATCGGCGGGTTTATTTCAAAGGTCAG	ARO1084R	CCCAATGAGGTGTTCAATAT	GU799293.1
21	ARO1087	402600	9	9	ARO1087F	CCTCGAGGTGGACGGTATCGGCGCTGATGTGATTTATTCAGATAC	ARO1087R	CCCTGCATTAGCCTTAATT	GU827422.1
22	ARO1095	326200	1	1	ARO1095F	CCTCGAGGTGGACGGTATCGGCAACGGAAACAGAATAACCC	ARO1095R	TCTTTCAGCTGCTGTGCA	GU827446.1
23	ARO1096	36600	7	7	ARO1096F	CCTCGAGGTGGACGGTATCGGCAAATCTGTCTAGCGACTACATG	ARO1096R	CAAATAAGCACCAGTCTTGTT	GU827449.1
24	ARO1102	259800	2	2	ARO1102F	CCTCGAGGTGGACGGTATCGGCGATCCTGCAAGGGCAGAG	ARO1102R	GGCTTCCAGTTTGGATGTA	GU827460.1
25	ARO1105	17000	8	8	ARO1105F	CCTAGGTGATCAAGATCTCGCTGATAGCTTTACATGCACTCA	ARO1105R	CTGAACCTCACCCTGAAA	DQ223785.1
26	ARO1115	1100	ND	13	ARO1115F	CCTAGGTGATCAAGATCTCGCCCGTGTCTTATTGCAGATAGT	ARO1115R	CCCTAATGAGTAAGAGGCC	DQ223802.1
27	ARO1120	113100	3	3	ARO1120F	CCTAGGTGATCAAGATCTCGCCTCTGATGCTGTTTACACAAC	ARO1120R	TCTCCATCGAAGGTAAAGG	DQ223809.1
28	ARO1124	42500	2	2	ARO1124F	CCTAGGTGATCAAGATCTCGCGGTTTAATGGAAGCCCCAAT	ARO1124R	CTGGGGACGTTAAGAACCAA	DQ223811.1
29	ARO1127	612700	18	18	ARO1127F	CCTAGGTGATCAAGATCTCGCAGCAGTTAACCATTGGCA	ARO1127R	TTTCAGTCTGGTGTTACAGC	EF504232.1
30	ARO1130	111100	ND	1	ARO1130F	CCTAGGTGATCAAGATCTCGCCAAGCACAGAAGCTGAGC	ARO1130R	AATACCTCCCTTACAAACCA	EF607136.1
31	ARO1131	56400	18	18	ARO1131F	CCTAGGTGATCAAGATCTCGCTGTGTGTCAGAGGTGGGTT	ARO1131R	TGAATTTCACTGCATGTTTC	EF607137.1
32	ARO1133	23700	4	4	ARO1133F	CCTAGGTGATCAAGATCTCGCGATCCTGGATGTTGGAGAA	ARO1133R	AGAGACGGTGCCAGTAAA	EU117129.1
33	ARO1135	17000	8	8	ARO1135F	CCTAGGTGATCAAGATCTCGCGCAACCACAATCACCTCAC	ARO1135R	AACACTGGCTGGTTTGCA	EU117136.1
34	ARO1137	88000	19	19	ARO1137F	CCTAGGTGATCAAGATCTCGCATGGGTATAATTAGGACACACT	ARO1137R	AGGAAAGGAGGGAGGAAA	EU117138.1
35	ARO1141	280600	ND	13	ARO1141F	CCTCGAGGTGGACGGTATCGCTGTGCAAATCAAAGTAATTG	ARO1141R	TAATTGCCTCAGAGCCCA	GQ267997.1
36	ARO1144	280600	ND	13	ARO1144F	CCTAGGTGATCAAGATCTCGCTTCTGTGACTGTGCAAATCA	ARO1144R	CCACAGCCAGTCTAGGTATTC	JN681176.1
37	ARO1145	100600	1	1	ARO1145F	CCTAGGTGATCAAGATCTCGCAAACAGGAGAGGAGGGCT	ARO1145R	TGACATTATTTGTTCTTCAAGAC	AB756817.1
38	ARO1147	350900	11	11	ARO1146F	CCTAGGTGATCAAGATCTCGCACGGCTCTCCCTAATTCT	ARO1146R	TGAAGGCTCAGACATACTTTC	GU799320.1
39	ARO1076	207200	11	11	ARO1159F	CCTCGAGGTGGACGGTATCGGCCACAGAATCGGGATTGGT	ARO1159R	GGTTATAGTTATTGGAGAGAAAG	GU799228.1
40	D001	914100	14	14	D1F	CCTAGGTGATCAAGATCTCGCAGCTGAGTGAAAAGGGGTCA	D1R	CACTTGCAACATTCGCAGAT	CAAAGTATATGTACATACAACTTTTTGTCAGTTGAGAGGAGTCTAGACGACCAAAGCAGCTCTTAAAAAGAACGGTCTAAATTGTCTTCTTATTATATACACAAAAGTGAAACGTACATATTTTACAGAAATCACTACACAAAGATCACAAACAGAGAGTCTTAGAGTGTGGGCTGCAGCTGAGTGAAAAGGGGTCATATGTCGTGACAGGGAGAGCTGGCCTACTGTGCAATAGCTGCTGTGTGTGTGTGTGTGTGTGTGTGTGTGTGTGTGTGTGTGTGNNNNNNNNNNNNNNNNNNNNNNNNNNNNNNNNNNNNNNNNNNNNNNNNNNNNNNNNNNNNNNNNNNNNNNNNNNNNNNNNNNNNNNNNNNNNNNNNNNNNNNNNNNNNNNNNNNNNNN…
41	D002	764600	1	ND	D2F	CCTCGAGGTGGACGGTATCGGACAGGCCTGGAAAAGGTTCT	D2R	CAGGCTGCTCCTTAGCTTTG	AGGCAGGCGGAGTACCGTAGCATCAAACCAAGGAGATAATTGGATCAAAAGAGAGACAGAGAAGGCCATGTGCTACCAAGCATGTCCTTATCAGCAGCAATTTTCTCTGCCTTGCCCACACAGCTCTGTATCAGCTGCGTCCAGATTGATTAAGTTGCCCCGCTTGTATCATCGCGAGTGATGATTGACAGGCCTGGAAAAGGTTCTGATATTTAAATGCAACCTCGTTCTTTTTTTTGGGGTCAATCTCTTAAGCACCAGTTGTGTGTGTGTGTGTGTGTGTGTGTGTGTGTGTGTGTGTGTGTGNNNNNNNNNNNNNNNNNNNNNNNNNNNNNNNNNNNNNNNNNNNNNNNNNNNNNNNNNNNNNNNNNNNNNNNNNNNNNNNNNNNNNNNNNNNNN…
42	D003	697300	1	1	D3F	CCTAGGTGATCAAGATCTCGCCCCAGTGTCTGAGCTGGAAT	D3R	GGCCAGATTGTGTAAGCTGAA	ATAAGATACAGTCAGAGCTGTAATAAGTAAACACATGCTGTCACACATCAGCCCATCAGCCAAAGCTCTCCAGGCTCTCCAGCGGAGGGGGCCCTTGGTCCAGCATCTCTGCCCTGCATGTGCCTGTGTGTCGGGGCAAACAGGAGCCTGGGCGCTGAAAACGACCATACTTTATTGCCCAGTGTCTGAGCTGGAATAAACACAGTTAGCATGCCATGAGTGTGTGTGTGTGTGTGTGTGTGTNNNNNNNNNNNNNNNNNNNNNNNNNNNNNNNNNNNNNNNNNNNNNNNNNNNNNNNNNNNNNNNNNNNNNNNNNNNNNNNNNNNNNNNNNNNNNNNNNNNNNNNNNNNNNNNNNNNNNNNNNNNNTATTATCTGTTTAAACTCCCTCGGTGCAGCCA…
43	D004	626600	13	13	DA4F	CCTCGAGGTGGACGGTATCGGCCTGGCATAAACTGGATTGG	DA4R	CTGTTGCATGCATTGATTGA	CTCCACAGAACTCCAGGCGTCTTTCAGGCAATTGGAGAGAGGTAGCTATCTATGTCCATCTCTACAAAAAGGCTGATGGCTGTGACGCCACTAGCAGCTGCGTTTGTCTTCTTTTTATCTTAATTATGACAGAATGTCTTTGCACATGTTTGTTTTGTGCTTTTCAAAGGATGTCTGCCTTGGTGTGTTATGGTGTGTTATGGTGTGTGTGTGTGTGTGTGTGTGTGTGTGTGTGTGTGTGTGTGTGNNNNNNNNNNNNNNNNNNNNNNNNNNNNNNNNNNNNNNNNNNNNNNNNNNNNNNNNNNNNNNNNNNNNNNNNNNNNNNNNNNNNNNNNNNNNNNNNNNNNNNNNNNNNNNNNNNNNNNNNNNNNNNNNNNNNNNNNNNNNNNNNNNNNNNNN…
44	D006	607500	ND	ND	D6F	CCTCGAGGTGGACGGTATCGGTCAGCTCCATTGTACCCTCA	D6R	TGGCTATAGTCCCTGCCTGA	GTTGGATATCTACAGAGGACGTGTGGATTGAATTTGTTGTGTTTCTAATATTTTGTGTTATTCAAAAGCAGTCTAATAACAACAACATGCATAAGCTACAGCTGTACTGTACATCAGCTCCATTGTACCCTCAGAGTGTGTGTGTGTGTGTGTGTGTGTGTTTTCGTGCATACTTTTACTCGTGTGTGTGTGTGTGTGTGTGTGTGTGTGTGTGTGTGTGTGTGTGNNNNNNNNNNNNNNNNNNNNNNNNNNNNNNNNNNNNNNNNNNNNNNNNNNNNNNNNNNNNNNNNNNNNNNNNNNNNNNNNNNNNNNNNNNNNNNNNNNNNNNNNNNNNNNNNNNNNNNNNNNNNNNNNNNNNNNNNNNNNNNTCTCCTCCTCAGGCAGGGACTATAGCCAACA…
45	D007	583000	2	2	D7F	CCTAGGTGATCAAGATCTCGCTGCACACACAATGGGATCTT	D7R	AGGGGATTGCAGTCCATTTA	TGAGAGCACCTGTGACATCTGGAGAGGCCAAAGCTGAATCACACACGGGTTCATCTTCAGAGCGAGATGAGTGGAACACCAGGACAATAGCTAATAGCATCAGGAGAGGGGCAACAACCATCTGAGTCAGTGAGGCTGTCGGTTAGGAGCCAAGACCATTGTTTGTCTTGACTAGGGTGAAGGATTGCACACACAATGGGATCTTCAGAGCTTAGATGTGTGTGTGTGTGTGTGTGTGTGTGTGTGTGTGTGTGTGNNNNNNNNNNNNNNNNNNNNNNNNNNNNNNNNNNNNNNNNNNNNNNNNNNNNNNNNNNNNNNNNNNNNNNNNNNNNNNNNNNNNNNNNNNNNNNNNNNNNNNNNNNNNNNNNNNNNNNNNNNNNNNNNNNNNNNNNNNNNNNN…
46	D008	582800	11	11	DA8F	CCTCGAGGTGGACGGTATCGGCACAACCTGACAGAGGCAAG	DA8R	GGGCAGCAGTGATAGAGAGG	TGTGTTCAGGGAGTCACATCCCCTCAACACACCAGGCTCCATTCTTACTGCAGCACGTTAACATTTTACTCTCTTCCCTCCCCACCCACCCCCTTCACTTTTGTCCTAAGAGGGCAATTAAGGAAACAAACGTTTTCCCCAAGATAAGCTGGCTGCCAGCTTTGCATACTAATGCAATGCCAAGTGGTTACAAATAGTGAGTGCTCTAATTACCGCCACTGTTTTCAATCAGAAATTGCTCAATTTCCCAGGATGAGGTCTCCATGGCTGTAGAAAAAAAGCACAACCTGACAGAGGCAAGAGACAATCATCTCTATGTGGAGTGTGGTCTGATTTTGTGTGTGTGTGTGTGTGTGTGTGTGTGTGTGTGTGTGTGTGTNNNNNNNNNNNNNNNNNNNN…
47	D009	582600	15	15	D9F	CCTAGGTGATCAAGATCTCGCTCAGCCAAGCACGAATTATG	D9R	CATCTGTGCCAGACGAGGTA	AATAAATCATGAACACACAGCTGCCTTCTTTTGCTGAAGTGAACCAAAACTTGATATGCCATGCATAATTCACTCGCAGACATTATGCTTTCTGAAGTCTATATGGAGGCACTTTCCATACACCAAACTTCAGTGAGAAATTCACACGAATAAAGGCAGGTTGAGAGCTGCATTTGGATGTGGCAATCTTTGTGCTTTTAAAGTGATGTTGTGGAATTCAGCCAAGCACGAATTATGCTCAGGATGAAAACAAACACACACACACACACACACACACACACACACACACACACANNNNNNNNNNNNNNNNNNNNNNNNNNNNNNNNNNNNNNNNNNNNNNNNNNNNNNNNNNNNNNNNNNNNNNNNNNNNNNNNNNNNNNNNNNNNNNNNNNNNNNNNN…
48	D010	574200	13	ND	DA10F	CCTCGAGGTGGACGGTATCGGGCCAAAGCGGACAGATGTAA	DA10R	GGCCAGATCCTCTCTCAAAA	TGTTACTAACACTGAGCGTCCAAAGTATCTTTATAACGCCTTCTGCTAATTCCCAGACAAAAAAACCCCAAACAAAACAAAACATACCACTCCAGACATGAAAAAGTGTGATCCCCCACAACCATATAATCACACCATATAAAAGCAGCGGCCTCAACATTGCAGTCAGCCTCACACCAGATAGATATAATTACTAAACAAAACCAGCTATGTCTAATGGTTAACTTGTGAAACATACCACATTGTTTCCAAGGACTTCATGAGAGTGGAAACAATGGCATGCCAAAGCGGACAGATGTAAACACACACACACACACACACACACACACACACACACACACACACNNNNNNNNNNNNNNNNNNNNNNNNNNNNNNNNNNNNNNNNNNNNNNNNNNNNNN…
49	D011	569600	9	9	DA11F	CCTAGGTGATCAAGATCTCGCGTGAGGCCTGAAGCAAACTG	DA11R	CATCCAAGCTGGAACACAAA	GAAAGATTCTCAGCCCAGCCTCGGGGAAGGAGGAGACACAGGGGAGCTCGTCCCCGGCAAGTCTCTGGTGTATGCAGCCATGGAGCTGCTCGTGTTCATCCTGGTCCGCCACTTGCCGCAGCTTAACGCACGTGTGAAGGAGTCACCCAGCCATGTGCCACTCAGGCCTCAGCGACTACCAGAGGAAAGTGCCCGACTGGTGGCAAACACAGTTTCCATCTTGGCAGAACTGCCCTCGCTCTGCTCTCCTGCTGGTGAGGCCTGAAGCAAACTGCACACACACACACACACACACACACACACACACACACACACACNNNNNNNNNNNNNNNNNNNNNNNNNNNNNNNNNNNNNNNNNNNNNNNNNNNNNNNNNNNNNNNNNNNNNNNNNNNNNNNNNN…
50	D012	563000	10	10	D12F	CCTCGAGGTGGACGGTATCGGATGGACCACTTCTCCAGGTG	D12R	GCCCCAGACTTTCCTTTGTT	TCACGAGGACTGGCTAATGAGCTATGTTAAGATAATGCCACCTGCTTCACTTCCAGCTCCCACCGCTCACTACTCAGCTCAAGTGTTCATTTAGTAATGCATTTCTGTTGTTTTTCCACCTTTGTTAACAATGGACCACTTCTCCAGGTGATGTGATAATATGAATAATTTGTGGCTCATTGTTGGCCTTGAAAGTCCCTCTGCTTATTTTTATCTCTCCTTTTTTGTGGTGTTTGAGATAACCCCCCCACCCCACACACACACACACACACACACACACACACACACACACANNNNNNNNNNNNNNNNNNNNNNNNNNNNNNNNNNNNNNNNNNNNNNNNNNNNNNNNNNNNNNNNNNNNNNNNNNNNNNNNNNNNNNNNNNNNNNNNNNNNNNNNNN…
51	D014	551000	4	4	D14F	CCTCGAGGTGGACGGTATCGGAGCACAACATGAAAGCAGACA	D14R	TTGTCCCAGCTCAGTGATTT	GTGATCAGCATATGTTTTGTTGACATAAATTTAAAATTTATTGCCGTTGTCAAAAGTGACTGTTGGACAAAGTCGATTATTAACTGAGTAAATGGCCTGAGAGAGTTTTATGTGAACTTCCTTAATGGCTGCAGTCAGTCTGTTTCAAATCACCCTCCCTCCCTCCCTGAGCTCCCACCCACCACACACACATACACACACACCTCTCATCATCTATTTCAGAAGCACAACATGAAAGCAGACAGTTACGATGGGATTTGAGAGAGAGAGAGTGTGTGTGTGTGTGTGTGTGTGTGTGTGTGTGTGTGTNNNNNNNNNNNNNNNNNNNNNNNNNNNNNNNNNNNNNNNNNNNNNNNNNNNNNNNNNNNNNNNNNNNNNNNNNNNNNNNNNNNNNNNNNN…
52	D016	547200	ND	ND	D16F	CCTCGAGGTGGACGGTATCGGGCGAGCTCTCCAGCTTATGT	D16R	CATTCACCTGGGCAAATGTA	TTCAGGTCACCTATCTCAGAGCTGTAGTAACTGGGTGGACTTTTTTTCTCAATAAATCAAGTTAAAGCGTCAGTCCAGTTGAACAGATAATGGCTGCACAATGATGTCTGTAGAATATGAGTGAGTCATCGGCATGGAGGTGCGATGCTGTCATTTCCTGAATGCGAGCTCTCCAGCTTATGTTGTGTATCATGATTGTCTAAATTAGATAGTCCCTTGAATGTGTGTGTGTGTGTGTGTGTGTGTGTGTGTGTGTGTGTGTGTNNNNNNNNNNNNNNNNNNNNNNNNNNNNNNNNNNNNNNNNNNNNNNNNNNNNNNNNNNNNNNNNNNNNNNNNNNNNNNNNNNNNNNNNNNNNNNNNNNNNNNNNNNNNNNNNNNNNNNNNNNNNNCCTCGTATAC…
53	D017	541500	2	2	D17F	CCTAGGTGATCAAGATCTCGCAGCTCGTGTGTGTGCCTCT	D17R	AAAGCCCCACATTCACAGTC	GTTAAAATCTGTAGGAGAGTGTGTGCGTGTTAGTTCAGCTGTGAGATTGTTTAGGTAGCCTAAGTTACACCAGACCTGCTTGCTGCAGTGGAAGGTGTGCTAAAGCCAACAGCGCTCGCTCTCCTGTGATACAGGATACACAGTCATATCTTAACCGAAACACATTCCTCCATAACGGACAACTTCATCTTGCACTGCTAACCTGCTGAGCTCGTGTGTGTGCCTCTGAGAGTGTGTGTGTGTGTGTGTGTGTGTGTGTGTGTGNNNNNNNNNNNNNNNNNNNNNNNNNNNNNNNNNNNNNNNNNNNNNNNNNNNNNNNNNNNNNNNNNNNNNNNNNNNNNNNNNNNNNNNGTAATAAGCCAATAGTGTAAGCTACATAATCAGGCCGAGTGATTTTAT…
54	D018	533500	10	10	D18F	CCTCGAGGTGGACGGTATCGGCTGCCTCCAACACACTCTCA	D18R	CACCACAAGAGCAGTTTCCA	ACGTGATTGGAACGAGGTGAGAGGTGGTCGTTTTTCTCAGTTTGGGAGATTTAGTCGATTGACCTTCAGATGACACTTATTTCACACTCCTGTGGCAGGCCTCAGAGCTTTGAGTGCATAAGCACAAGTGTGAACCAGGAGTGTTGTCTCGTGGTGTTTCAGTCCACTTGCACATCATAAAGTCTCTTCCGGTCACTGCTGGAACAATAAAGATCACAGATCGGACTCAGCAGGACGGAGCTGTGCTGCCTCCAACACACTCTCACTTGACTCAGCTGCTGGGGCGGCAGACTGTCCTGTGGTCAGCAGATTCACACACACACACACACACACACGCACACACACACACACACACACACACANNNNNNNNNNNNNNNNNNNNNNNNNNNNNNNNNNNNN…
55	D019	532500	5	5	D19F	CCTAGGTGATCAAGATCTCGCTCGCTTCAGCTGACATGAAT	D19R	CATGATGACCCAGCAAAATG	GAAACTGTCATGTGACTGTTTCAAAATGGAGAAAACAATCCATTGCAGTCCGAATTAATTATGAAATGTAGCCTTGAGCGCTGGACTAAAACCTTTTAATTAAATCTGGTGTGAATGGAAATGGAGTCTTTGTTTTTTACTTTATGATTAGTGATTCAGGCTTGCTGCAACACAAAGTGTTAACCGTCACTATGTGGCTTCATACTCTATGATTCGCTTCAGCTGACATGAATACATCTATACTTTAGGGAAAATGGTTGTGTGTGTGTGTGTGTGTGTGTGTGTGTGTGTGTGTGTGTGTGNNNNNNNNNNNNNNNNNNNNNNNNNNNNNNNNNNNNNNNNNNNNNNNNNNNNNNNNNNNNNNNNNNNNNNNNNNNNNNNNNNNNNNNNNNNNNNNNN…
56	D020	525400	9	9	D20F	CCTCGAGGTGGACGGTATCGGTGCGTCTCAAACATCCAAAA	D20R	CCAACTCATGCCCATTCATT	GACCTTATATAATGTGGACAAAAGAGATAGAAAGAAACCACCAGTGATTGATCTACACATATATGTGTGTGTGTATATATATATACACACATATGGAGCATGATGTTTGTCTCCAATGCGTCTCAAACATCCAAAAAGTCCTCCCAGACCTAAAATCCATCTGTGGCTCCTCAGAGACATTTTCTATCGTCTGTATCACTTCAGTGTCCACACTGGTAGAACTGGCTGTCCCATTTAATATTGACATTTGATAGTGCATAGCTCTGAACCCACACACACACACACACACACACACACACANNNNNNNNNNNNNNNNNNNNNNNNNNNNNNNNNNNNNNNNNNNNNNNNNNNNNNNNNNNNNNNNNNNNNNNNNNNNNNNNNNNNNNNNNNNNNNGTAAT…
57	D021	505800	10	10	D21F	CCTAGGTGATCAAGATCTCGCATATGATGCGTCCAGGGAAC	D21R	TGAGAGCACTCCCACATGAA	GAGTCTGAGGGAAGGGAGGTATAGAAAGACAAAAACAGGCTGACTTCACAGGGAAAGTTTTGACGGTAATCCTCTTCCTTCCTTCCCTCTCGAGTGGTTATATAAAACACATCTAGAATTCTGTTCTATGCACATCAAAGAGCCTGCACCGCTTTGCAATCTGCATATATGATGCGTCCAGGGAACAGCAGGAGGAGTGTGTGTGTGTGTGTGTGTGTGTGTGTGTGTGTGTGTGTGTGNNNNNNNNNNNNNNNNNNNNNNNNNNNNNNNNNNNNNNNNNNNNNNNNNNNNNNNNNNNNNNNNNNNNNNNNNNNNNNNNNNNNNNNNNNNNNNNNNNNNNNNNNNNNNNNNNNAGGAATGTCTGAGTCAAAAATAAGCTTCTTTGAAGAGTATTTAGAT…
58	D022	503700	4	4	D22F	CCTCGAGGTGGACGGTATCGGTCACGAGGGGAACAAGAATC	D22R	CATAATGCACAGCGCAAACT	TATTGGTCAATAAAACAGTGAGTGTCTACTAGTTTTATACACGTTTGGTCGAACTTCATTTTAGGCAAGATGAGGTCTGCTATTGTTTTTGGCTCTTCTGTTTTTTGACGGGATCACCTTATAAAGTGTACAGATGTGTGAATACTTGAACATTTCACGAGGGGAACAAGAATCACTGTGTTTTCAGACTGTGTTTGTAAGTCCTGCGTCTATTAGCAATGTGTACAGACTGTGTGTGTGTGTGTGTGTGTGTGTGTGTGTGTGTGTGTGNNNNNNNNNNNNNNNNNNNNNNNNNNNNNNNNNNNNNNNNNNNNNNNNNNNNNNNNNNNNNNNNNNNNNNNNNNNNNNNNNNNNNNNNNNNNNNNNNNNNNNNNNNNNNNNNNNNNNNNNNNNNNNNNN…
59	D023	493400	12	12	DA23F	CCTAGGTGATCAAGATCTCGCCCCTGCAGATCATTTCCATT	DA23R	TCCCTGTGTCACCACAACTC	GGGGGTGCCAGTTGTGTGTGGCAAAGCACAGCCAATAGCATTTAGAGTTGGTGTTAGAGGTTATGTAGTCAGAGGAGAAGTGATACTGGGCACATTTTTGTGACTTTAAAGGGCTGGACTTCCGGCACCCCGTCATGTACCCTCCCTCTCCCTTTGTGGCTTCTTCCCAGTCCAACTCCACTCAGTCACATGCGCTTCACCCAGAGAGAAAGCTCCCTGACTATTTTCCACACACAGTTCACATGCAGGCAGTTGAGAATGTCTGGCAGCGAATCACTGTCAAATCTTTTGTGTGTGTGTGTGTGTGTGTGTGTGTGTGTGTGNNNNNNNNNNNNNNNNNNNNNNNNNNNNNNNNNNNNNNNNNNNNNNNNNNNNNNNNNNNNNNNNNNNNNNNNNNNN…
60	D024	492100	9	9	D24F	CCTCGAGGTGGACGGTATCGGAGCTGCAGCCCTTACTCTGA	D24R	CAAGTCAGCAGGTCTTGTGC	TGGTTTATTAATTTTAACAATTCAGTCTGATTACCTAGATTTAAGATGTACAGTTAGTCAAGAGACTGAAAGTAGGCAAATACACATTTTATTTATCCTTTGAACCTATTGATATTTCTGTTACATAAAGTGTTCTCGTGACTTACTGATACGAACTCCACTTCTTCCACCTCATCATCCTCCGCTTGAGCTGGAGAAGACATTTATCTGTGGAAAAACAAACTGATGTCACTGTTGTAGCTGCAGCCCTTACTCTGAACATGCATGTAAGAGGAGTGTGTGTGTGTGTGTGTGTGTGTGTGTGTGTGTGTNNNNNNNNNNNNNNNNNNNNNNNNNNNNNNNNNNNNNNNNNNNNNNNNNNNNNNNNNNNNNNNNNNNNNNNNNNNNNNNNNNNNNNNN…
61	D025	487300	9	9	D25F	CCTAGGTGATCAAGATCTCGCACACCTTTGTTTCCGAAGGA	D25R	ATCACATCAGTGCCATTTGC	GTCTTCTGGGTAGTTTCTGCCACTCTCAGTATGATGTTAATCAAATATGGCTGCCCTATAAATTCTGTGTTCACTTCTGTAATCTGTTTTGTCTTTGATTTGGTGCATTCAAAGACACCTTTGTTTCCGAAGGAAACATTAACAGACCATTTCTATGTGTGAAGCAGTCTTACAATCCTTTGATTTTGTCTCTTTGAAACGTACATCTATGAAAAGAGGTCACGTACACAGCTGCCGTGTGTGTGTGTGTGTGTGTGTGTGTGTGTGTGTGTGTGTGTGTNNNNNNNNNNNNNNNNNNNNNNNNNNNNNNNNNNNNNNNNNNNNNNNNNNNNNNNNNNNNNNNNNNNNNNNNNNNNNNNNNNNNNNNNNNNNNNNNNNNNNNNNNNNNNNNNNNNNNNN…
62	D026	479800	13	13	D26F	CCTCGAGGTGGACGGTATCGGGGTGGATTCTTGAAGGGTCA	D26R	TGGGCTGGATCTCTTCTGTC	TGAAATTCACACACACTTGCATCTACAGGCCTCTGCTCTTGTGCTGCTAGTGTATGCATGGATTTTTGTGTGCATGAAAACATGCGCTTTAGGTGTGAACACAAACAGATGCACGTAGTGATGGTTTTACAAAGCTCTCATAGCACATATAAGTACACATCTATAGTGACAAGGTGCCAATAGATAGTGGTGGTGGATTCTTGAAGGGTCAAGAGGGGAATATGATGTGTGTGTGGTGTGTGTGTGTGTGTGTGTGTGTGTGTGTGTGTGTGTGTNNNNNNNNNNNNNNNNNNNNNNNNNNNNNNNNNNNNNNNNNNNNNNNNNNNNNNNNNNNNNNNNNNNNNNNNNNNNNNNNNNNNNNNNNNNNNNNNNNNNNNNNNNNNNNNNNNNNNNNAAGGA…
63	D027	464800	19	19	D27F	CCTAGGTGATCAAGATCTCGCACCCCCTGAAGAGACCAATC	D27R	TTTTGTGGATGGGCAAAAAT	GAGAGGAGAGAAAAGAAAGAGGGTGTTTAGTCTGGCGTGTGGCTGGACGTGGTGGAACACCAGTGAACAAAGAAAAAGGGAAAAAGACACGGAAATGGAAAAGGAGCTTTGATTAGTATGGTGATCATTAAAAGGAGAGACCCCCTGAAGAGACCAATCTCTAATTAGTGCTATATCCTCGACACTTGGCACCCCAACAACTCTTTCAGATGTGTGTGTGTGTGTGTGTGTGTGTGTGTGTGNNNNNNNNNNNNNNNNNNNNNNNNNNNNNNNNNNNNNNNNNNNNNNNNNNNNNNNNNNNNNNNNNNNNNNNNNNNNNNNNNNNNNNNNNNNNNNNNNNNNNNNNNNNNNNNNGGAAACACTGAGATAAAAGCTTTACTTGTGTTATATAAATGGAAG…
64	D028	458900	11	11	D28F	CCTCGAGGTGGACGGTATCGGCGGATGTTCATCACGTTGTT	D28R	ACATGATGTTTGGGGATTGA	AATGTTCTGATTATAATGTTCTGTATGTGGAAGAGTCTATGTAAAGGATTTGTGTGTGCATGTGATACCCTTTTCTCCCACGAAAGGCAGTGACCAGGTGAAGACGTCCATAAAGTTGGGCAGCCAGTAGGGATGAGGAGAGCAGTTGAACTGACGGATGTTCATCACGTTGTTCTCATACTTCAGCACCGCCGCTGGACGCGCACACACACACACACACACACACACACACACACACACACACACANNNNNNNNNNNNNNNNNNNNNNNNNNNNNNNNNNNNNNNNNNNNNNNNNNNNNNNNNNNNNNNNNNNNNNNNNNNNNNNNNNNNNNNNNNNNNNNNNNNNNNNNNNNNNNNNNNNNNNNNNNNNNNNNNNNNNNNNNNNNNNNNNNNNNNNN…
65	D029	448000	5	ND	DA29F	CCTAGGTGATCAAGATCTCGCCTCTGCAGACCCTGCTCTCT	DA29R	CCAGCTTGAGGACAAATGGT	ACGGGGAATTTTCCACAGGTCGACAGTGGAAGGGGCACACAGGCCTACCTTTGTCTGTGCCCGCTCTCTGCCTCCTTCTCTGCAGACCCTGCTCTCTCACAAGTACACACACACACACACACACACACACANNNNNNNNNNNNNNNNNNNNNNNNNNNNNNNNNNNNNNNNNNNNNNNNNNNNNNNNNNNNNNNNNNNNNNNNNNNNNNNNNNNNNNNNNNNNNNNNNNNNNNNNNNNNNNNNNNNCACACACTCACACACACACAGAGCCAACAGTGACATTAAGCCAAGTCCAGATGTTGGCATTTTATGTCTGTACCGTAAATTCTAATTCTGCTATTGACCATTTGTCCTCAAGCTGGATGAACACAAAACATTGTCAGAAATATTCTTTATTTT…
66	D030	440800	9	9	DA30F	CCTCGAGGTGGACGGTATCGGAGCTATGCACCACTGCATTT	DA30R	TGGAAGCACGATCGATTACA	ACAGTCATCAATTTCAGCGTTATTCCTCGTGTATGGACGGAGTACATGATGATCACAGTATCTGCTGCTTGTGCCAATGCTGCCACCTTGGTAGAGTGCTACAGAGGATACAAAGTCATATATTAGCTTTAATGTTGTGCAGTAGATCACATTTAACAGGCCTAAATTCATAGGTGATGAAAGGGAGCGAGGCAAAGTCAACCTGAGGTGTAAATAGGTACATTTTTAATATGGAGCGGTGACATGTTGGACACAAGGTAACGTTACAGTAGGATATAGCTATGCACCACTGCATTTGGCCAATTATACCTCACACACACACACACACACACACACACACACACACACACACANNNNNNNNNNNNNNNNNNNNNNNNNNNNNNNNNNNNNNNNNNNNNN…
67	D032	434100	18	18	D32F	CCTCGAGGTGGACGGTATCGGGAGTTCAGATGCCACAGCAA	D32R	TGGTGCTGAAAAGGAAGACA	CTCAGAAAAACAGAAGACTGCTACTGATCTTGTCTGTCGAGTTCAGATGCCACAGCAAAGTACAGAGCTGAGGGTAAAAGAGGAGAGAGTATGGATGAGGACAGGTAGATAACAGAGCTACTGGTGGTGAGAACTCATTTTGAATTCTTATTGTGAATTAGGTCACAAAAACATGTTTCCAGCCAAACTTTTTTTCTCTTCAAGTTTCAAATAAATTCTTGGGGGGATGTCTCAAACACACACACACACACACACACACACACACACACACACACACNNNNNNNNNNNNNNNNNNNNNNNNNNNNNNNNNNNNNNNNNNNNNNNNNNNNNNNNNNNNNNNNNNNNNNNNNNNNNNNNNNNNNNNNNNNNNNNNNACTTCCCATCTCAAAAACCACAGTG…
68	D033	432200	2	2	D33F	CCTAGGTGATCAAGATCTCGCGGCTGCACTGTCGTAACAGA	D33R	GAGCAGTTGGTGATGACACG	TGAATGCATGCTTCAATACACGGGACGCACGTGCATTGTTTTCCCCCCACACTGTCCTGCATTACTACTCTTTAGATTGCAGGTGATATGTTCTGGATGCAGAGCCAAGACTTTATCATACACCATTTCTGGCCTGGCATGAGACGCCAGAACTTCACTGAGGCAAGCAGTGATTTTAAATCCTCTGTGTCAGGCTGGCTGCACTGTCGTAACAGACAGAAGAAAGGCAAGAGCAGGCCTGTGTGTGGGCAAGAAGGTGAGAAACATTTGTGTGTGTGTGTGTGTGTGTGTGTGTGTGTGTGTGTGTGTGTNNNNNNNNNNNNNNNNNNNNNNNNNNNNNNNNNNNNNNNNNNNNNNNNNNNNNNNNNNNNNNNNNNNNNNNNNNNNNNNNNNNNNNNN…
69	D034	428000	16	16	D34F	CCTCGAGGTGGACGGTATCGGTTGGGGCTGTAAAAGGTCTC	D34R	TTTTTGCAGGCTTCTCTTCA	AAGCTAAATGTGTTTCTGAAGACATTTTAGGAGAGAAATGTGCAATATATGCAACACAAACGGTATTTTGTTTTATTTTTGTTTAGCACTGATTAGTTTTGCCATTTGGTGTTTGAGAGAGGCGGGTCTCTCTTGATCCTCTTGCTGAACTACAGTCAGTAGATGTGGGTGCTGGTAAGATGTAACACTAGGGAGGTTTACCATAATTCATTTACACATTGACCCACACTGTTCTTTCTGTACGGCAAATTTGAAAGTGATGCCTTTTGCTTAATTCTTCTTTTGACCTACTTATTTGGGGCTGTAAAAGGTCTCCAAAGGGCTTGTGTGTGTGTGTGTGTGTGTGTGTGTGTGTNNNNNNNNNNNNNNNNNNNNNNNNNNNNNNNNNNNNNNNNNNNN…
70	D035	426500	6	6	D35F	CCTAGGTGATCAAGATCTCGCGGGGCACAGGTAGCTACAGA	D35R	TGCAGGAGCCATTTAGGTTT	GGCATCCAGCAGTGTCTCTTTAGTGCTGCCATTTCTGATCGACAGTGAGGCTTTTATCTCTCCCCAAGAGTCGGTCTAAATAGAGGTGTTTTTCAAAAAGGAAAGCCTGCAGTGGGATTCAATCCGAGACCGTTGGGGGGCACAGGTAGCTACAGAGAAGGGAAATTAACCACTCGACAATCTCTGGCCACTAATAGATGTCAGTGTGTGTGTGTGTGTGTGTGTGTGTGTGNNNNNNNNNNNNNNNNNNNNNNNNNNNNNNNNNNNNNNNNNNNNNNNNNNNNNNNNNNNNNNNNNNNNNNNNNNNNNNNNNNNNNNNNNNNNNNNNNNNNNNNNNNNNNNNNNNNTTGTTGCACACTGATCTTAAGATGTGAAAGGGTAATAGGGGTTGATGGCTTG…
71	D036	412700	11	11	D36F	CCTCGAGGTGGACGGTATCGGCCAGCTCTGGATTAACTGTGG	D36R	TGTTTCCCTCCATGTCCTCT	TTTCCTACAACCTCAGGTGAAATTTTTGTAGTTTGTCTGAGCAACACGAAACATAAGATACTGAATTCCACTTTAACACAAAGAAGATCAGCACATCCTTCATACAACTGGTAACAGAGAACTATTGGCACTAAAATTTATTTACGATTGTCAAAACAGTGGTGACGATTGAGTATTTGTTCCAGCTCTGGATTAACTGTGGACCTATTACAAAAGATGTTTCAAAATTAAACCTGCTGGACTTCGGATGGACGTCAATTTTCCTCTCTTTCTCTCTCTCTCTCTCTCTCTCACACACACACACACACACACACNNNNNNNNNNNNNNNNNNNNNNNNNNNNNNNNNNNNNNNNNNNNNNNNNNNNNNNNNNNNNNNNNNNNNNNNNNNNNNNNNNNNN…
72	D037	412600	7	7	DA37F	CCTAGGTGATCAAGATCTCGCGGAGGGGGATAGAGAGAGGA	DA37R	CCGGCAGAAAGTGAGACATT	TTCTTTTCAGACAGGGCGTCTACTGTCCAAGACCTCTCTCAACCATCTCAGTGACCTCTGAGTCATCTAGAGAAGTTCAGGTGTTTCATGTCTCCTTTCCCCTGCTCCTGCACCTGCCTCACTCTCGAGCCTCACTTTCAAACACAAACTTGCAGACGGAGCGAAGGAAGGAGGAGGGGGATAGAGAGAGGAAAACATGGCTCTACAAGCTAAATGAAAGACAGACGTATTTGTGTTGGCAAGCGTGCGACCTGATCCCGGAAAGCGCAGATGCAGTTCATTTGGCCGTGTGTGTGTGTGTGTGTGTGTGTGNNNNNNNNNNNNNNNNNNNNNNNNNNNNNNNNNNNNNNNNNNNNNNNNNNNNNNNNNNNNNNNNNNNNNNNNNNNNNNNNNNNNNNN…
73	D038	410600	9	9	DA38F	CCTCGAGGTGGACGGTATCGGCATGTGTGCACCTTTGTTCC	DA38R	CGTGTGGCTCAGCTGTATGT	CCCCAGAGTGTGGGGCATTATTAGATCCACTGTCCAATCCCATCACCTCAGTGACAGGTGTGGCGTCAGAGATGTGGCTGTGGTTATTAACCTGTCGAGATGGATGACAGGCAGCGGGTGAAGGTTTAATTAATGCCTTCATCCTTCACTTGTGATGGTGGCGCACGCCCCCATGTGTGCACCTTTGTTCCTGGTAAAGGTAGCCGGTGTGTATGTATGTTTGTGTGTCCGTGTGTGTGTGTGTGTGTGTGTGTGTGTGTGTGTGTGTGTNNNNNNNNNNNNNNNNNNNNNNNNNNNNNNNNNNNNNNNNNNNNNNNNNNNNNNNNNNNNNNNNNNNNNNNNNNNNNNNNNNNNNNNNNNNNNNNNNNNNNNNNNNNNNNNNNNNNNNNNNNNNNNNNN…
74	D039	406100	12	12	DA39F	CCTAGGTGATCAAGATCTCGCGGTGACATCAAAGCCCAACT	DA39R	GTGGCACTGTGTGCAAATCT	TTAATCCCAAATACAGGAGGAACAAGTGCAGAGAAGCATCTAGGTCACCCACTGCACCACGGCAGCAGCAACAGGGAGGGGACCGAGCCAAATTTAGGCACAGCAGAGGTGGCCATGTCCAGAGGTGATAAGGAGACGGAAGAGGTTGCCACTACAGAGGGCCACAATGGGACGTATCCAGAACTAAGTTAACCCGCAGTGCAGTATTTTCTACAGTGGTGACATCAAAGCCCAACTCCTTCCCTCAGAAATGACACAGAAACAAAGGGCATAATTTATAGAAGTCTTTGTACATTCTGATATCGTCTATAGTGTGTGTGTGTGTGTGTGTGTNNNNNNNNNNNNNNNNNNNNNNNNNNNNNNNNNNNNNNNNNNNNNNNNNNNNNNNNNNNNNNNNNN…
75	D041	400700	ND	22	DA41F	CCTAGGTGATCAAGATCTCGCGCCTTTCTGGGTCATTCTGA	DA41R	TGAACAAACCGCTGACAATC	AGTCATAAACTAACTCAAACCACACAAGGTACCAAACAGTTTAAAAAACAGAGTAAATGGCTGCAACTGGACTGCTACAAAGCTCATATTAAACATGTGCATGTTAAGAATAGCTATATAATGTGTAATGATACTATACACTATAATTTAGCACGATATTGTGTGTGTTTCTGTGCTGTTTGTGTACTTTTTGTCAAACTATAAAGACTATAGAAGGGATTCTGATGTAGTGTGTGGCTTGAAGTATAGCTCAGTCCCTTATCTTTGCTTTTCAAATATGAAATATTTCGACATACAGTCGCCTTTCTGGGTCATTCTGACAATATTATATTGTGTGTGAGTGTGTGTCTGTGTGTGTGTGTGTGTGTGTGTGTGTGTGTGTNNNNNNNNNNNNNNNNN…
76	D042	400300	9	9	DA42F	CCTCGAGGTGGACGGTATCGGGGCCACTCCTTCTCCTTCTC	DA42R	TCCTTTGTGAGCTGTGCATC	AGGAAGTTTTTTTTTTTATCAGACACAAGCTGCAACACAATGGCAAAAGTATGAAAATGTTTATCCATGAAACCCATTGAATCATCAGCCAGTTTCTAAAGAAGATGTCTGAGCTACTGTCAGTGTGGGCAGCTGAGGATTTATTTGATGCCTCTTGTTTTGTGCACTGAATAGACTGATTAAATCAAATATACTGAGGTGGTACTTAACAAATTAGGCCGAGTGATTCCACTACACACCAGGCCAGCCATTATGAGTCTGTTGCCATGGCCACTCCTTCTCCTTCTCTGTGTGTGTATGTGTGTGTGTGTGTGTGTGTGTGTGTGTGTGTGTGNNNNNNNNNNNNNNNNNNNNNNNNNNNNNNNNNNNNNNNNNNNNNNNNNNNNNNNNNNNNNNNNN…
77	D043	399500	1	1	D43F	CCTAGGTGATCAAGATCTCGCGGATGCATGCTACGTGTGTC	D43R	GCAGGGTTGATGCTGAAAGT	AGAGACCCCAGACCCCCACAGAGCCCCCATGCCTCTCTGACAATAGGAGCTTTATGCGGTGGAGTTTTTGCTTGTCTTAACAGCCTTTGAAAAAAAGGAAGGAAAGCACAACATAATAACACCAGTAAATGTAATTTACCCTTTTATGTAAACATTCAGAGAGGATGCATGCTACGTGTGTCTGCATCTACACACACACACACACACACACACACACACACACACACNNNNNNNNNNNNNNNNNNNNNNNNNNNNNNNNNNNNNNNNNNNNNNNNNNNNNNNNNNNNNNNNNNNNNNNNNNNNNNNNNNNNNNNNNNNNNNNNNNNNNNNNNNNNNNNNNNNNNNNNNNNNNNNNNAAACTTTTTCCATTTGTGCTTCCAAACTTATTTGTGGGAAAAG…
78	D044	399500	3	3	D44F	CCTCGAGGTGGACGGTATCGGCCTTGCCACATTGTCCTTTT	D44R	ACAATATGCCTCAGCCTTGC	GATGTCTTAACATGGTTTAATGTTGGCCTTGCCACATTGTCCTTTTGAGATATAAACCTCATCTAACTTACGCCTGAGATCCAAGTTTCTTTTCTGAGGGGTCTTTTTGTGTAGAGTGGATTTCAGTGCGGCCTCAGTGTGTGTGTGTGTGTGTGTGTGTGTGTNNNNNNNNNNNNNNNNNNNNNNNNNNNNNNNNNNNNNNNNNNNNNNNNNNNNNNNNNNNNNNNNNNNNNNNNNNNNNNNNNNNNNNNNNNNNNNNNNNNNNNNNNNNNNNNNNNNNNNNNAGAGAGACAAGCAAGGCTGAGGCATATTGTTCTCACTAATAATGAATGACAGCATACCTCAGGTATTTTTGTGACTCATTCATTCACTGCAGTCAGAGAAACAGGCGCAAGATAG…
79	D046	390800	7	7	D46F	CCTCGAGGTGGACGGTATCGGTGAGCTGATCTGTTGCCTCA	D46R	CACAGATCCGGCTCTTATCA	CATACTGGGCCATACAGATGTGTTTAAACACAATTAACAGTCTGTAAAAATCCTCAAATCATTACTGTATACTATGAGCTGATCTGTTGCCTCAGGCATGAAGGGTTATTGTCATCTTTATGGCCTCTTTCAGTGTGTCGGAGGTTATTATCCTAGTCAAGGTTTGTGTGTATGTTTGTGTGTGTGTGTGTGTGTGTGTGTGTGTGTGTGTGTNNNNNNNNNNNNNNNNNNNNNNNNNNNNNNNNNNNNNNNNNNNNNNNNNNNNNNNNNNNNNNNNNNNNNNNNNNNNNNNNNNNNNNNNNNNNNNNNNNNNNNNNNNNNNNNNNNNNNNNNNNNNNNNNNNNNNNNNNNNNNNNNNNNNNNNNNNNNNNNNNNNNNNNNNNNNNNNNNNNNNNNNNT…
80	D047	387900	4	4	D47F	CCTAGGTGATCAAGATCTCGCGAAGCACAACTGATGGCAGA	D47R	GAGCGGTGTGTGTTTGATGT	CGTCTGGTTTAACCTGTATTTGGGCATTTTACGACTCTGCCAACACCTGTCCCCCACCCTTGCGGAAAACAAACCAAATTGAATTCGTTCTTTGTTTGCTGTCGTGTTACTTAGTATATACGTTGTTCCGGGGTGGCTCCGGTGTGACTGAGGTCGGAGAGGGAAGCACAACTGATGGCAGACGTGTCTCAGGAGAGGGAGGGAAAAAGAGATGTCAGCCGACCCGGCCTCACTCACACACACACACACACACACACACACACACNNNNNNNNNNNNNNNNNNNNNNNNNNNNNNNNNNNNNNNNNNNNNNNNNNNNNNNNNNNNNNNNNNNNNNNNNNNNNNNNNNNNNNNNNNNNNNNNNNNNNNNNNNNNNNNNNNNCTCTAACATCAAACACACA…
81	D048	386400	15	15	DA48F	CCTCGAGGTGGACGGTATCGGCAACAAGCCGACCTTAGTCA	DA48R	CACACCCAGCTCTTCCTCTC	GGGTGTCCATCCGTACTCGTGTGTGTGTGTGTGACTGTGAAGGTCCAGCCATATCAGCCGTTCGGGGTCAGATAGGAAGAACTTGTTGGCCTTCACCCATCTCCCATGCCCCCCGTTTCCTGCTCCACCCCCCCGGACGGCCCGAGGATTAGCTGGTGGTCACCCCACTCGGCCTATTCTCTCTCTCCTCTGTGTCTCTCTCCCTGTCCCTCACAGCTCTGCCACCTCAGCGTGTTTGGGCTGTTTGGACAGGAAAGCCCTCCGCCAGCTGCCTGCAACAACAAGCCGACCTTAGTCACTGTCAGTGTGTGTGTGTGTGTGTGTGTGTGTGTNNNNNNNNNNNNNNNNNNNNNNNNNNNNNNNNNNNNNNNNNNNNNNNNNNNNNNNNNNNNNNNNNNN…
82	D049	385900	21	21	D49F	CCTAGGTGATCAAGATCTCGCGTGGGCCCTCTATACACCAA	D49R	CTCATCCCAAAGTTGTGGAAA	TATGTTTTTGCTGGCAGAGTTGGACGAGGAAGTACAGCAATTCGCAGAGGGGTGTATCTGTGTGAGTAACTTAACATTTTTAAATACTGCGGCGCTGCTCACAACTTGCAGAGTGTTTATCATATTATCCTCTGTTCTCTACAGAGGAGTGGGCCCTCTATACACCAAACTGTAGCTAGCTAGAATTAACTGGCAGGACCATTTTCCGTGTGTGTGTGTGTGTGTGTGTGTGTGTGTGTGTGTGTGTGTGNNNNNNNNNNNNNNNNNNNNNNNNNNNNNNNNNNNNNNNNNNNNNNNNNNNNNNNNNNNNNNNNNNNNNNNNNNNNNNNNNNNNNNNNNNNNNNNNNNNNNNNNNNNNNNNNNNNNNNNNNNNNGCACATATGTGTGTATGTGTGTTCT…
83	D050	383900	2	2	DA50F	CCTCGAGGTGGACGGTATCGGCCGGCCAAAAGTCATTAAAA	DA50R	CACGGTCATCAAAATCCACA	CATTAGGTATAAACCAATTCATTTACAACACAGTGCTATTGGATTGTCCTTGCCTCGACATTCATTTCCCAACACATTGGCGTTTGATGCATTGCCAGCGCCAATTAACTTTGATAACTCAGCCCCAGTTTAATATACTGCTGCTGAATTGGCTTGACAAGAGTGCGGCGATAAGCTATTTCTGAGCTTTTTGAGTGGCGATAGCTGGATTATCGCTCAGAGTGAGGGAGGGACAGGGAAAACCTTCCTGCATAACCCCCCCGGCCAAAAGTCATTAAAATGTTTAGTTTGTTTTTACTGGCAGACACACACACACACACACACANNNNNNNNNNNNNNNNNNNNNNNNNNNNNNNNNNNNNNNNNNNNNNNNNNNNNNNNNNNNNNNNNNNNNNNNNN…
84	D051	380900	1	1	DA51F	CCTAGGTGATCAAGATCTCGCTAAAGCTGTCGTTGCAGGAA	DA51R	CACGCATCATCTGAAATCCTT	ATTGAATCACTTCACACTCAACAGCTAGCCTTGTCAGGTCTCTACACCACGCAGCCGACTTTGACCAAGACGGAAAAAATGATGAATGCATGAAAATGGAAATGTATCACCTTTTCCCTGCAATCTGACTGTGATTTTGAAGGAGTGTGACGGTGGCAGGCAGGTGTTGGGCGTAATTACAAAGTGAACATTGTTGGCATAATCTAATTAAAGTGATGCATGCTCTTGGCGGAGGTGAAACTTGCTTCATAAAGCTGTCGTTGCAGGAAAAACTTATGGCTGTACATGTGTGATTAGCTGTGACGTACCAGATCACAGATTGCCATAGACTTCATTAAGTAAGTAGTGGGAAGGTTGTGTGTGTGTGTGTGTGTGTGTGTGTGTGTGTGTGTGTGTGTN…
85	D052	379600	9	9	DA52F	CCTCGAGGTGGACGGTATCGGTGCAAATGTTCCCAGCACTA	DA52R	CACTGCCTGTGTGTGTCTCC	CTCACCGCACATTGATGCCATTGACTTAATGTGACTAATGTTCAGACACTAATTAGTCAACCAGTGCTGATAAACGCTGCCACATTGCGGCCCCAGACCTCTGACCCTTGTATATTTCCACCCTCATAACATGTAATCCAGTCAGCAAGAGGTTTTGTCTTACCTGAGGCACCGCTGTGAGGAAGGAGGTGATGTTGTCTATAGTTTTGTCAAGCTCCACTTTACTCTGGTCCACGCTCCCTTTGACGGCTTCGTTACTTTTGAACATGCAAATGTTCCCAGCACTACAAACACACACACACACACACACACACACACACANNNNNNNNNNNNNNNNNNNNNNNNNNNNNNNNNNNNNNNNNNNNNNNNNNNNNNNNNNNNNNNNNNNNNNNNNNNNNN…
86	D053	377900	16	16	DA53F	CCTAGGTGATCAAGATCTCGCGGAGGGAACAATGCATCTCA	DA53R	AATTCACCACACGGCATTTT	CGACTTTGGAGTGAGACCAGGTTTCTTTATTCTAAAGTAAAACCTAAAATAAACTTTACTGCAACACAACCCTGCAGTGTCTGAGCAGACGTACTATATCATTATACGAAAGCTCAAATTTTCACATGGATGGAATTTTCAGATTCATCCACTCCGGAAGGCAGTTCTGGGAGGGAACAATGCATCTCAGTATTAGCCAGCTTACTCTGGACCGTCTTAATTTGGAGGCTCAGTTTATGCATATTATAAAGCACACACACACACACACACACACANNNNNNNNNNNNNNNNNNNNNNNNNNNNNNNNNNNNNNNNNNNNNNNNNNNNNNNNNNNNNNNNNNNNNNNNNNNNNNNNNNNNNNNNNNNNNNNNNNNNNNNNNNNNNNNNNNNNNNNNNNNN…
87	D054	376400	24	24	D54F	CCTCGAGGTGGACGGTATCGGAGCAGCTCTCCTCATCTTGC	D54R	GCTGTATCCCCACAGGCTTA	CAATCTGACTTCCCCATTTGTCTTGCAAATGAGATGATGACTTATGGAGGCAACATGAATAGCTTTGATGAAGCCTCCTTTTTAATGCAGTCAAGTGGGTTGGAGGGAGGATCCTGTTGCCAGCTGGCACAGTGTTATTTCAGCAGCTCTCCTCATCTTGCCGAAAACTGTGTGTGTGTGTGTGTGTGTGTGTGTGTGTGTGTGTGTGTNNNNNNNNNNNNNNNNNNNNNNNNNNNNNNNNNNNNNNNNNNNNNNNNNNNNNNNNNNNNNNNNNNNNNNNNNNNNNNNNNNNNNNNNNNNNNNNNNNNNNNNNNNNNNNNNNNNNNNNNNNGCTCCACATAAGCCTGCATTGCGTCCCTGTGTCCTTTTGAATTAACTCAGTGAACCCCTTTAAACACA…
88	D055	376100	17	17	D55F	CCTAGGTGATCAAGATCTCGCCGTAGCTGAGATGTGATTTGC	D55R	GAGCCCTCCATCTCATTCAA	GCCTGTAAATCTCTACCATAAGTGTTAAAGATGTGGTATGTCTTATTTTCATAATCAAATAGACGTAGCTGAGATGTGATTTGCATTTATCTACAGTCAGTCAGACTGTAACGCAGAGTATTTTTGACATTTTACATTTTATTTGTGTCTCATTTACAGACAGCGTGTGTGTGTGTGTGTGTGTGTGTGTGTGNNNNNNNNNNNNNNNNNNNNNNNNNNNNNNNNNNNNNNNNNNNNNNNNNNNNNNNNNNNNNNNNNNNNNNNNNNNNNNNNNNNNNNNNNNNNNNNNNNNNNNNNNNNNNNNNNNNNNNNNNNNNNNNNNNNTGTGTTGGCTGTGTTGGCTGTGTGCATGTGTATGTGTGTGTGTGTGTGTTTGCTCTGCAGAAAGACACGGCTTAC…
89	D056	375900	1	1	D56F	CCTCGAGGTGGACGGTATCGGTCCCCATTATAGGAGGAGCA	D56R	CAGCCAGGGTTGGAGTTATG	TGATGAGGACAGAACGAAAGAAGAGAGGGTGTTATTGACTGCTTCATGCTTCTATGATCCTATCACATTGCACTCTGAAAAAAAAATTATTTATCTTGGAGGAACAAGAAGGTCTACAGCATGAAGCAGGTGAAATTTATTTATTCACCTCTTCAAATCAAACCAATCCCCATTATAGGAGGAGCAGTGTATTATCCTTGTAAATGTGTATGTGTGTGTGTGTGTGTGTGTGTGTNNNNNNNNNNNNNNNNNNNNNNNNNNNNNNNNNNNNNNNNNNNNNNNNNNNNNNNNNNNNNNNNNNNNNNNNNNNNNNNNNNNNNNNNNNNNNNNNNNNNNNNNNNNNNNNNNNNNNNNNNNACCTTTTTATTGCAGAGTCCCATAACTCCAACCCTGGCTGTG…
90	D057	373100	8	8	DA57F	CCTAGGTGATCAAGATCTCGCGAGCCAATGGACACCATTTT	DA57R	TGCCGGTTATCAGAAGCAGT	TTTACTGACAACTCAAGCCATTTCCTTTAGATAAAACATAAGCAGAACTTCAAATTTTACTTTGAAGTTACCTGCTTACTTGACTTTACAACCAAGACATCCTTCAAGTTTGTATCATTTGAGTGAGTGAGAAAATGTGGAGCAGCATGGCCTAGTTCTGATTCTGCTGCTGCTTCTCTTCCTCACTGTGTGACCAATCGCCTCGCTGCATGTGCTCTCTTGTTGCCAGGGAGACAGCGGAACCGTCTGGAGCCAATGGACACCATTTTCGTCAAGCAAGTGAAGGAGGGAGGCCCCGCCCATGGAGCTGGACTCTGTACAGGTACACACACACACACACACACACACACACACACACACACNNNNNNNNNNNNNNNNNNNNNNNNNNNNNNNNNNNNN…
91	D058	373000	5	5	D58F	CCTCGAGGTGGACGGTATCGGCAGGCTCTCCTTGAGAATGG	D58R	GGCAAAACAAAGCCAGGTTA	GTCATGCTTACAGACAATATTTACATCCCAGTAGTGGAAAGGCTCATTCATCCCGCTGCCTCTGGCTGGGTTCATGTGGATGCGAGGCACTGTGTTTACCAAACTCTCTGAGTGTCAATTGACTCTACACACACTTAAACAATCTATCAGGCTCTCCTTGAGAATGGGAAACAGACTCTTACACTGGCATCTCCTCACAATACTGTAGGTGTGTGTGTGTGTGTGTGTGTGTGTGTGTGTGTGTGTGTGTGNNNNNNNNNNNNNNNNNNNNNNNNNNNNNNNNNNNNNNNNNNNNNNNNNNNNNNNNNNNNNNNNNNNNNNNNNNNNNNNNNNNNNNNNNNNNNNNNNNNNNNNNNNNNNNNNNNNNNNNNNNNNNNNCACAGTAACCTGGCTTTGTTT…
92	D059	372000	11	11	D59F	CCTAGGTGATCAAGATCTCGCTCAGAACATGCTGTCCTTGG	D59R	GGTCTTCATGGCCTCTTTTC	CAGACATCTCGCAGGACCGCAGACCAATACAATTACGTAAAAGTGGAGTCTGCAGTAAATGGAGGGCACTGTGCAGTTGTCTTAGATCACCTTGAGGCTCATTATTGAACATGCGCGCCCGCTCCGCGCACAGAAAACATGTTGCTCGCACACTCGTCATCGACCTCTCTGTGGTAGCTGTGCAAAGTGAAAGCAGTCGTTCTCAGAACATGCTGTCCTTGGTTGGTTTTTACAAAAGGAAGTGGCTGAAAACCACCTACACACACACACACACACACACACACACACACACACACACACANNNNNNNNNNNNNNNNNNNNNNNNNNNNNNNNNNNNNNNNNNNNNNNNNNNNNNNNNNNNNNNNNNNNNNNNNNNNNNNNNNNNNNNNNNNNNNNNNN…
93	D061	369500	2	2	DA61F	CCTAGGTGATCAAGATCTCGCCCGCTGAGGATCCACTTTAG	DA61R	CCGCTGTCAAATCACAAGAC	TAACACATGCTGTACACTGTATGATGTAACAGTAATATAGTGCTTTATTTGGCAATGTTTCATTGTTTCTTTGATTTATTTCCCTTGATTCTTCCACAGCTCTGCTTCCCACACTGGGGAAATCAACCAAAAGCCAACAACAATTAAATGTATAAGATTTATAAGCAGCGCACCTAGTCATATTGCTGTTTCCTTAGTAATAAAACATCACTATGGTGCCTATGATAAAGACAGTGCGGCATGTGTCCGCTGAGGATCCACTTTAGAGGTAAAAAGGGAAAGTCATTCAGTTCTGCAAAAAGAAATTTCCCATTTGGTAATCTTACACTCAAATACACACACACACACACACACACACACACACACACACACACNNNNNNNNNNNNNNNNNNNNNNNNN…
94	D062	368600	20	ND	D62F	CCTCGAGGTGGACGGTATCGGAAATGGGGAAACAAGGAAGG	D62R	ACCTCCAAGTGAACCCACTG	TAATCTCTCAAGCAAATCAAATTACTCTCATTAAGCGCAAGAAGAAAACTGCCTCTGTAATAAGTATGTATAAAAAGTATTTATTACCAATAATCACCTCTTTAATATGAGCTAGCGTACAACGGCTTTTATTTTTGCTGATTAAGTTTAAAAATGGGGAAACAAGGAAGGGCACATGCTCACGGACGCATGTGCATGGCTTTCACACACACACACACACACACACACACACACACACACACACACANNNNNNNNNNNNNNNNNNNNNNNNNNNNNNNNNNNNNNNNNNNNNNNNNNNNNNNNNNNNNNNNNNNNNNNNNNNNNNNNNNNNNNNNNNNNNNNNNNNNNNNNNNNNNNNNNNNNNNNNNNNNNNNNNNNNNGCACACTAATACACACCTC…
95	D063	365700	ND	1	D63F	CCTAGGTGATCAAGATCTCGCTCAGCCTATGCTGCTGACAC	D63R	TCCAGAAGCTCTCCCACAGT	AACGTGCCTGCTCTAAAAATTCACCCCAGACTCAAACATATCCTTTTGTAACATGTGAGAATTACATAAATCCTATTCACAGCAGATTATAGTTTTTTTTCTTCACTTTCTTTTAGCCAGACGGACATTTCTTTGCATTCCTCACATCTTGTCTGGCTCGTTCCCATGAGAAAGTCTCAGCCTATGCTGCTGACACCATAAAACAGCCACAGAAGAAATAGACCAGCTTTGGAGAATCTGTTGGTGTGTGTGTGTGTGTGTGTGTGTGTNNNNNNNNNNNNNNNNNNNNNNNNNNNNNNNNNNNNNNNNNNNNNNNNNNNNNNNNNNNNNNNNNNNNNNNNNNNNNNNNNNNNNNNNNNNNNNNNNNNNNNNNNNNNNNNNNNNNNNNNNNNNNNNNNN…
96	D064	365200	2	2	D64F	CCTCGAGGTGGACGGTATCGGGCCAGTGGTAGCCATCATTT	D64R	GTGGGGTCCTTTTTGTCAGA	TTGAAGATCTGAGGACGTGCTGTTGTATTATCACAATGCACAACAACTGTATCCAATACTAGATCATGTGCGAGAGCTTATATTCATGCAAACTGAATGTGTGATCATACTTACAAACCAGCCAGTGGTAGCCATCATTTCCCCACACAGTTCCTCCGTATGTGTGTGTGTGTGTGTGTGNNNNNNNNNNNNNNNNNNNNNNNNNNNNNNNNNNNNNNNNNNNNNNNNNNNNNNNNNNNNNNNNNNNNNNNNNNNNNNNNNNNNNNNNNNNNNNNNNTGACTGTCTGACAAAAAGGACCCCACTGGGCATGCATGAACTGACTTGCTGCATCTTTATGCCTCACATTTCTTGATTAAGAACAATGAGCGCGAGAGGCTAGCCAAGCGTTGAGCTGCCTG…
97	D065	364500	19	19	DA65F	CCTAGGTGATCAAGATCTCGCCTTGGTGCTTGTTGTTTCCA	DA65R	CCTGTCCATTGCAGACACTG	TGGGAGACAATCATGAATAGTTGTGTTGCAAGAAATGCAAAATGTCCCAAATCCCTCTCGTTTTCTCCTCTTCTCAGCCACCCAGGCCAGCAGGCAGCTAATTGATGTATCTATTATAGATTAGCTCAGTCTTTCCCTATTAGCCTCTATTAGGATCAGCTCCACAAATGGACAAGCTGCTAGCTTGGTGCTTGTTGTTTCCATTCACTCTCTGTTTTTTGGCCTTACAGACAGTCTATGTGTATGCAAAAAAGGGACTGAGAATGTGAGAAAAACCTGTGTGTGTGTGTGTGTGTGTGTGTGTGTGTNNNNNNNNNNNNNNNNNNNNNNNNNNNNNNNNNNNNNNNNNNNNNNNNNNNNNNNNNNNNNNNNNNNNNNNNNNNNNNNNNNNNNNNNNNN…
98	D066	364200	5	5	D66F	CCTCGAGGTGGACGGTATCGGTACCACTGCACATCACCACA	D66R	TTAGCTGCTACGTGCCACTG	TTCTTCCAAACAGTTCACTCTTTTCAGATTTAAGCATTTTGTTTTTTATTAAATAATCCCAACAGCTGCATTTCGTATGTAAGTTTATACATCTTACATAAACATATTTATGCATATAATCACACAGACAACACACAAATACAATCCTACTAAAAATAACCCTTGCTGATGTAAACAACTAGAGCAAGCATAATGTACCACTGCACATCACCACAGAAAGNNNNNNNNNNNNNNNNNNNNNNNNNNNNNNNNNNNNNNNNNNNNNNNNNNNNNNNNNNNNNNNNNNNNNNNNNNNNNNNNNNNNNNNNNNNNNNNNNNNNNNNNNNNNNNNNNNNNNNNNNNNNCAGCTCAGCGTGGAGTTATATGATGCCATGTCCCACAGTGAGGCAGACACACACA…
99	D068	363000	17	17	D68F	CCTCGAGGTGGACGGTATCGGGCTCTCTGCACCTCATAGGG	D68R	AGCTCATTGTTCCTTCAGCAG	ATCAAGGCAGTCACCTTGATGTAGTTCATCATCTGCAGGTTGAAATGGTCTTTGGAGCTCTCCAGGATCAGAGTGCAGCCCATGTTGGATGTCGTGTTGTGGAGGTCAAAGATGACATCGTAAGCATCAGGGCTTCCTTTGGGTCCAAATATCCTGTTGATCTCCTGAGCTCTCTGCACCTCATAGGGAAGGTCGTCTCCTCCCGGGGCACTGCGACACACACACACACACACACACACACACACACACACACACACANNNNNNNNNNNNNNNNNNNNNNNNNNNNNNNNNNNNNNNNNNNNNNNNNNNNNNNNNNNNNNNNNNNNNNNNNNNNNNNNNNNNNNNNNNNNNNNNNNNNNNNNNNNNNNNNNNNNNNNNNNNNNNNNNNNNNNCACATTC…
100	D069	362700	18	18	D69F	CCTAGGTGATCAAGATCTCGCCAGAGGACGTTCCCGAGTAA	D69R	TATGGACGTCCCCTCAAATC	TTTCCATCCACAAAGGGAGAAGTCCACTTATTGGTTTTCCAGGGCAGATGTTAGCCCAGCTCACGAAAATAGCCAGTTACATAACTTGCTGGTTTTGATTTTAGCAGAGCGGAGCCGGGAGACACCAAATACAGCAAAATGAGATTGGTATACACGAAAGACTGCCAATAGACAGAGGACGTTCCCGAGTAATTTACAGCTCAGAGGCCAGCGCGACTCTGAACTGTACTTGAGCTCAGTATGTGATAAATGGTAAAGGTCTTGTTGGCCCTAAGCCATCTTAAATCAGCTAAATTAGCTCTGTGTGTGTGTGTGTGTGTGTGTGTGNNNNNNNNNNNNNNNNNNNNNNNNNNNNNNNNNNNNNNNNNNNNNNNNNNNNNNNNNNNNNNNNNNNNNNNN…
101	D070	359800	3	3	D70F	CCTCGAGGTGGACGGTATCGGATGGCGTGTGAGTGAGAGTG	D70R	CTTTCATCCAAAACGGAGGA	TTAACCTTTAATTCTAAAACTAGCTCAGGAAACATAAACCATGTGATCAACGAAAAATGCACAAGTTTTAACTTATTTATCTATACTTTTTATACTACAGTAGTTATAACTCTTGGAGTCTTTCTGTTGTTTCTTTTTTTTTTTTTTTAAATCTTCCAGAGTGATTTTTATTTTAGAAGCGTTTGAGCGCGTCACATGAAAGTGTACTGAACATGTTTATGATGGCGTGTGAGTGAGAGTGCGTGAAAAAAGTGTGTGTGTGTGTGTGTGTGTGTGTNNNNNNNNNNNNNNNNNNNNNNNNNNNNNNNNNNNNNNNNNNNNNNNNNNNNNNNNNNNNNNNNNNNNNNNNNNNNNNNNNNNNNNNNNNNNNNNNNNNNNNNNNTGTCCGTTCTTTGCACA…
102	D071	359000	13	13	D71F	CCTAGGTGATCAAGATCTCGCGACAAGAAGTGGCCAGCAGT	D71R	ACCAGCTAATCCAGCTGTGG	GGCCTGCTGTTTGTTTTTTTTCTTTTTACTGACAAAGTCCGGCAATGGCCTCAGATGGCACATGAAATCAGAATATGAAACAGAGGACTCATTTAATCTAAGGTCTAAGTGGGTGCTGTAGCCTCACCAACCAGGATGGGCAACAGGGCATATGTGGACAAGAAGTGGCCAGCAGTTGAGTGAATTTTGGACATGTTTAAATGTGTCCACTGAGCAGGTTATTTCTAGAGGATATATTTTAGTTTTTGCGTGTGTGTGTGTGTGTGTGTGTGTGTGTNNNNNNNNNNNNNNNNNNNNNNNNNNNNNNNNNNNNNNNNNNNNNNNNNNNNNNNNNNNNNNNNNNNNNNNNNNNNNNNNNNNNNNNNNNNNNNNNNNNNNNNNNNNNNNNNNNNNNNNTGA…
103	D072	358100	23	23	DA72F	CCTCGAGGTGGACGGTATCGGTGCAGGGAAACATTCACAAA	DA72R	TTGGCTGAAACAGATCACCA	AAATTATTCAACAAGACTGTCACCATCTGTAGAATAATCCAAAACCACCAAGTGTCTGGCACACAGAAAATTATTGTGTCTTTTTCATTAAATAAAGAGAGCAGCTTCCAATTGTCTGTGGTTCTGTCTAAACTTGTGTAATTCATAACTACTTTGACTTGTCTGAAAAGTAAATCTAGCTTTAATTCTGAGGATATATACATACAAAAGCACATTATACTGTATTAAATTTTGAGGAATTTGGTGTCTATTGAAAGCTCTTCAAGGCTCCCCCCAGTGGTTTAACTGATACATGCAGGGAAACATTCACAAAACATTTGTGTATTTGTGTGTGTGTGTGTGTGTGTGTGTGTGTGTGTGTGTGTGTNNNNNNNNNNNNNNNNNNNNNNNNNNNNNNNN…
104	D073	357900	1	1	D73F	CCTAGGTGATCAAGATCTCGCCGCTTGCACAACATTTCAGT	D73R	CCCCTCTGTGTTTGTTGGAT	ACACTGGGTTCGCACTAAAAAGGGGCTGTAGATCCACTGACTTAGACATTTTTTATTTCCTGTAATTTCAGATCCAATGCAGATATTAGCTGTCACAGCATCGCTGTGTGGAGGAGTCTCTGCTCTCCAGATCTGTTCACCCAGAGCTTCCTGACTCACACTATACTGGAATGAGAAGCATGTAAGAGACGCTTGCACAACATTTCAGTGAAAAGAGTCAGACCTCTCCTGCAAGCACACACACACACACACACACACACACACACACACACACACACNNNNNNNNNNNNNNNNNNNNNNNNNNNNNNNNNNNNNNNNNNNNNNNNNNNNNNNNNNNNNNNNNNNNNNNNNNNNNNNNNNNNNNNNNNNNNNNNNNNNNNNNNNNNNNNNNNNNNNNNN…
105	D074	357800	10	10	D74F	CCTCGAGGTGGACGGTATCGGCCAGTTGAGACTGTGCGTGT	D74R	CACTTGACGCCTTTTCTCGT	TGTGTGAGAAGTTGCGATGATTAGAGTTGTTCGCAGAAGTTCTCTTTGAATGTAATCCAGCTGTCTGTGCTTCACGCCTTGAGCTTTGCCATCGCATGGTGACTAAACTCAACTGACAGCTCCCTTTGGCCAGTTGAGACTGTGCGTGTGCGTGTCTATAGTGTCCTTACAGGGGAATGAGACACACACACACACACACACACACACACACACACNNNNNNNNNNNNNNNNNNNNNNNNNNNNNNNNNNNNNNNNNNNNNNNNNNNNNNNNNNNNNNNNNNNNNNNNNNNNNNNNNNNNNNNNNNNNNNNNNNNNNNNNNNNNNNNNNNNNNNNNNNNNCAGCCTTTTTTTATGTTCATGCATCAGTTCAGTACGAGAAAAGGCGTCAAGTGCAGGGGG…
106	D075	355500	14	14	DA75F	CCTAGGTGATCAAGATCTCGCGGGTGTCAGAGAGGGTAGCA	DA75R	CAGCAGATGACGTTCTGTGG	CAAAGCAAAAGGATGATGGTGATTATGACACATAGCTAAGCCACCCACAGTGGTGCCTGTGCGAGGGCAGAGCACATCAAACTGAGCAAGTGTAACACATGCTCTGTGTCAGTCCTCCTCCCCTGCACTGGCATGTAATGTATGACACATAGCTGAACCACCTACAGGCCTGCTGTCTCCATGCCCAGCTGATGAGGACGAGAGGGGGGGAGGGGGGTACTGAGGGTACCGGCCAAGGAGACGAATTCCGCCGGATTCTTCCAGATCGTCCTCTGGGTGTCAGAGAGGGTAGCATGTGTGTGTGTGTGTGTGTGTGTGTNNNNNNNNNNNNNNNNNNNNNNNNNNNNNNNNNNNNNNNNNNNNNNNNNNNNNNNNNNNNNNNNNNNNNNNNNNNNNNNN…
107	D076	355500	ND	1	D76F	CCTCGAGGTGGACGGTATCGGCAGCAGCAACAGGTCTGAAG	D76R	AGCTGACTCATTCTGCTTGC	AACACCCCGACTGTGAGAGGTCTCGAGGGGTTAAAGGTCACAGGGGTTAGGGATCATTAAGGGCATCTGTGGGCTGACACGCTGACACGAAGCTGCCAGCAGCAACAGGTCTGAAGTGAGGATGTTTTCATTGTTCCTGAAAATGTCAGTGAGAAGTTTGTATATGACGTTTATGAAGTTTATGTATGTATTCTAGTGTGTGTGTGTGTGTGTGTGTGTGTGTGTGTGTGTGTGTGTGTNNNNNNNNNNNNNNNNNNNNNNNNNNNNNNNNNNNNNNNNNNNNNNNNNNNNNNNNNNNNNNNNNNNNNNNNNNNNNNNNNNNNNNNNNNNNNNNNNNNNNNNNNNNNNNNNNNNNNNNNNNNNNNNNNNNNNNNNNNTGTCACAGCATGGCGGCAAGCA…
108	D078	352700	21	21	D78F	CCTCGAGGTGGACGGTATCGGCTGCAGCTCCCAACTGTAGA	D78R	CACAGTTGCTGAGGAGAGGA	GAATTTAAGCACAGTACAGTGTGTGTTGATCCACAGCCGTCTGCTATGAAGCAACTTGACCGGATGTCCCCCTGACATAAGTGTTTGTCCAGTGGCTGTTTATTTACCTGAGAAAACAGGATGCACACTGCAGCTCCCAACTGTAGAGAACAACTTTCTTCACACTTTGTACAATATTAACTGCTGAATATGTGTAAAAGCGTGTGTGTGTGTGTGTGTGTGTGTGTGTGTGTGTGTGTGTGTGTNNNNNNNNNNNNNNNNNNNNNNNNNNNNNNNNNNNNNNNNNNNNNNNNNNNNNNNNNNNNNNNNNNNNNNNNNNNNNNNNNNNNNNNNNNNNNNNNNNNNNNNNNNNNNNNNNNNNNNNNNNNNNNNNNNNNNNNNNNCTGCCTGGTCCCAGAT…
109	D079	351000	8	ND	DA79F	CCTAGGTGATCAAGATCTCGCTGACAGCAGCCATAATGGAG	DA79R	TGGTAAGATGGAAGGCTTGG	ACGCCTGTGTGAGCAGATGGGATGGATCAACAGAATCAATCCTGACAACTCAGTGTCATAATATATACAGACGGACAACTCGACCTTGAAGACTGCAAATTGCAAGACTGCAGCACAGCATTTTCCACAGCAGAGCAGTGTTACATCCACAGGCTGTCAAGAATGGAGGTATCATCATAGCCGCCCCTGGCACAGTGACAGCAGCCATAATGGAGTGTCAGCGATCAGCACCTCCCAAATTACCAACACACACAGGTCAACCAGCAGCCTGATACTGTGTGTGTGTGTGTGTGTGTGTGTGTGTGTGTGTGTNNNNNNNNNNNNNNNNNNNNNNNNNNNNNNNNNNNNNNNNNNNNNNNNNNNNNNNNNNNNNNNNNNNNNNNNNNNNNNNNNNNNNNN…
110	D081	350600	7	ND	D81F	CCTAGGTGATCAAGATCTCGCACAGCCCACATCCACTTTGT	D81R	AATGGGCTACCACCTGTGAG	ACCTTTGTGACTTTTTAAGGTGTGGTTTTGGTGTTGAAATGCAGCAGCGGTTGGAACGGCCGTGTGGTTACTACAAATTAAAGGATGAGCATGAAACATGGATTTGATTTATTAAAATCCACTGACTCACACCCACTTTGAGGGCCATGGCAGCACAGCCCACATCCACTTTGTAGTGGGTCAAAGAGGTAATTTTCTTTCCCTTGTTGACTTGTAATGATATAATCAAAACATTACATAAGCCTATGTATGCCCCCCCAAACACACACACACACACACACACACCCACACATAACGACCCAGCACATAAATNNNNNNNNNNNNNNNNNNNNNNNNNNNNNNNNNNNNNNNNNNNNNNNNNNNNNNNNNNNNNNNNNNNNNNNNNNNNNNNNNNNNNNN…
111	D082	349500	ND	14	D82F	CCTCGAGGTGGACGGTATCGGTGGAATTTCCCTCATCCTTG	D82R	GGCTCTGACCGAAGAGACAC	GACCTTGGTATAGTATTAATGACAGACTCGATCACATATAAGCTTTGATGACAAAAGAGGCCCTTATTACTGCAGGGAGGGAAAACCCTACAAGGGTGGTATCGGCATTCTGAAAATGATAAACTAATCAGATTTTATGTGCGTGTGGTTGTGTCTGAAGGAGTTTTCAAGTGCAGTGGAATTTCCCTCATCCTTGTATTTCTATCAGTGGAATTACCCTTCAGGACACCTGATGCTTCATATCACGCCTAACACACACACACACACACACACACACACACACACACACACACACACNNNNNNNNNNNNNNNNNNNNNNNNNNNNNNNNNNNNNNNNNNNNNNNNNNNNNNNNNNNNNNNNNNNNNNNNNNNNNNNNNNNNNNNNNNNNNNNNNNNNNN…
112	D083	348500	21	ND	D83F	CCTAGGTGATCAAGATCTCGCTGGGAGGTCTGACTGTGTGA	D83R	TGCCGAATGGACACTGATTA	TACATTAGTCAGCAGCAGGGCCAGGCTCACGTCTCATTTGTCAAGACGAGAGAACGGAGTCCTTGTTGACGTTAAAATAAAGATGTGTGAATACAGAAGCCCAGAGGAGCAAGTACAGTATGTCAGGCTGTGTGTGCTTCTAAACATAATCTACAGGAAAGGAAGTGGGCTCCTTTGGGTGCTTGGGAGGTCTGACTGTGTGAATAAACACTTGTAAAGTATATGTCTGTCTCACACACACACACACACACACACACACACACACACACACACANNNNNNNNNNNNNNNNNNNNNNNNNNNNNNNNNNNNNNNNNNNNNNNNNNNNNNNNNNNNNNNNNNNNNNNNNNNNNNNNNNNNNNNNNNNNNNNNNNNNNNNNNNNNNNNNNNNNNCAGAATGT…
113	D084	347000	14	14	D84F	CCTCGAGGTGGACGGTATCGGGCAGGGGAGTGACTTGTCTT	D84R	GGGAAATTTGGGGGTATGAG	AAATCTCACAATGTCATTATCCTGAATTAGTTTAACTCACAGAGAGGAGGAGATTTTGATCTGAGATTAGATAGTTACTGTGGGGCCCACATCATCAAAAAGCCAGGTGGATGGTAGACATCAACCGCAGGGGAGTGACTTGTCTTCATTTGTTTCCAGTTAATGATTTTTTAAAGATTATTCCTCATTTAAGATTTGCAGGGTAGACACAATACACATTAGTTCACAATACACACACACACACACACACACACACACACACNNNNNNNNNNNNNNNNNNNNNNNNNNNNNNNNNNNNNNNNNNNNNNNNNNNNNNNNNNNNNNNNNNNNNNNNNNNNNNNNNNNNNNNNNNNNNNNNNNNNNNNNNNNNNNNNNNNNNNNNNNNNCATATGACTCATA…
114	D085	343600	3	3	D85F	CCTAGGTGATCAAGATCTCGCTCCAAGCTGAAACTGGGAAG	D85R	CCATTCAACAAAAGGCCAAT	TACAGCCGTGAGCTGAATTACGTGTGTTTAACGATGAGTTTACAAGGCATTTAAACTCGTCTTGGTTTGGCAAAGGAAAGAAACTTGAATTCAGAATGTGTTCAGTTGGATTTTTCAGTTTAATGAGGAAAATGTGTGTTTGTTGACATTTTTGTGAGTTTACTGAGTTAAATTATTAGGCTAAAAAAGCTAAGAGAGCTTGTGGAACATTGCAAACTGACCACTTGAACATATCTCCAAGCTGAAACTGGGAAGTAGGGTGTGACACACACACACACACACACACACACACACACACACACACACNNNNNNNNNNNNNNNNNNNNNNNNNNNNNNNNNNNNNNNNNNNNNNNNNNNNNNNNNNNNNNNNNNNNNNNNNNNNNNNNNNNNNNNNNNNNN…
115	D086	343400	15	15	D86F	CCTCGAGGTGGACGGTATCGGTACTGGGATCGAGGGACTTG	D86R	AGGCCTGACCAGAGAAGACA	TCCTCTGTATTCATGACGGTGCCTCACAAAGTGTTAAGACAATTTTTATTACTCTTTTCCATGTTTAAACGAGCGTACATCTGAATATTCAGCAGGCGAATCAGTAATTGCTTTTCGCACGTACCAGGGTTGCAAAAACACAAGCCAGCTCTAATGTAAATGTGTAAATGTCCCAGCTATCTGTTATCACCAGTTACAGGGCTTGTTTACTGGGATCGAGGGACTTGGTGGATTTGTTTTTATGGCTGTGTGTGTGTGTGTGTGTGTGTGTGTNNNNNNNNNNNNNNNNNNNNNNNNNNNNNNNNNNNNNNNNNNNNNNNNNNNNNNNNNNNNNNNNNNNNNNNNNNNNNNNNNNNNNNNNNNNNNNNNNNNNNNNNNNNNNNNNNNNNGATGGTCTCT…
116	D087	341400	14	14	DA87F	CCTAGGTGATCAAGATCTCGCTTCTCAGTTCCCCTCCCTTT	DA87R	TGAAAGACGCGCTTTAACAC	CAATTAAGAGAATGTTTTCACTTAAATCAGTGTGTGAACTAATGTTTAAATGTTTAAAACACAAGAAAATCATGATGCCCTGAAAAAGAATTTGGCACGAGTAATTTAGTTATCATTGTTTTGCAGTAAGACAATACAATCCATCCTTCTCTTCTGTATCACACCCCCTGAACTTACTTTGAAAAATCTTTCTGACCAACCAGAAGCTGGTTCTCTGATGTATGCAGGATGTTTATGTTTAGAGGTATATGTTCTCAGTTCCCCTCCCTTTAATCCCCCCAACACACACACACACACACACACACACACACACACACNNNNNNNNNNNNNNNNNNNNNNNNNNNNNNNNNNNNNNNNNNNNNNNNNNNNNNNNNNNNNNNNNNNNNNNNNNNNNNNNNN…
117	D088	340700	2	2	D88F	CCTCGAGGTGGACGGTATCGGCCTGGGTCCTACTGCACAAT	D88R	TCTGTGTCGCAGAGCTCAAG	GTAACTAGAGCGCATTCTTGCCCTTATGTAACCTTTCAGTACTTACTGAGCGAGTTTTTCTGTACTTGAATATGCAACACACATTACTGTGTGTCTCCGCGAGTGTGTGTTTGTCTGGGGAGTGTTGTATATGTACCAGACTGTCGAGAACACCCCCTGGGTCCTACTGCACAATGCCAAGAAGAGTGCAGGCAAGATACTTTCATCTGCTCACCACAGAGATCCTGCTGGGTGTGTGTGTGTGTGTGTGTGTGTGTGTGTGTGTGTGTGTGTNNNNNNNNNNNNNNNNNNNNNNNNNNNNNNNNNNNNNNNNNNNNNNNNNNNNNNNNNNNNNNNNNNNNNNNNNNNNNNNNNNNNNNNNNNNNNNNNNNNNNNNNNNNNNNNNNNNNNNNNNNNNNN…
118	D089	339500	15	15	D89F	CCTAGGTGATCAAGATCTCGCGGGTACAGCGGAAAATCAAA	D89R	TGATCGTCTCAGAGCATTGG	GGAAATAAAGTTAAGCTAGCAAGCTAACGTCAGTTAGCTGGAAAACGTCTCCATGAGGAACATGTCACACTGCTATCAGTTAAGTCATCTTTTCTATTTCAGAGTCTGACTGCATCTTTTTTCACACCACAACCTGTCAACACAAAGATAATAAAGCATCAACATACACAACTGTGTCAGTACTTCCAAATATAACTCTCTGCTGGGTACAGCGGAAAATCAAAGTCTGTATTTTAATTCTTGCAGCTGCAACTGTAAGTTTAAATTCAGCATGAGCTTCTCTGCATTTGTCACACACACACACACACACACACACACACACANNNNNNNNNNNNNNNNNNNNNNNNNNNNNNNNNNNNNNNNNNNNNNNNNNNNNNNNNNNNNNNNNNNNNNNNNNNN…
119	D090	337200	2	2	D90F	CCTCGAGGTGGACGGTATCGGGTCGATGGGTAGGGTTCAAA	D90R	GACTTGTTGAGGCCTGTGGT	TGGACAAAAAAGTTTATTTTGCATGGTGCCTGCATTTTACCAAAGTACGTGTGATGTTATTTCATATGACATCTATGGAATGACACAAAAATCCAATGCATGGAGCCCCTTATTTAGACAAATGGATTCATGACACTGTGCTATATAATGACATATACTGTATATGCTTGGGTGCATCTTAAACCAGGTTTTCTTCAATGTCTCTGGAGGTTTGCGTCGATGGGTAGGGTTCAAACACACACACACACACACACACACACACACACACACACACACACNNNNNNNNNNNNNNNNNNNNNNNNNNNNNNNNNNNNNNNNNNNNNNNNNNNNNNNNNNNNNNNNNNNNNNNNNNNNNNNNNNNNNNNNNNNNNNNNNNNNNNNNNNNNNNNNNNNNNNAAC…
120	D091	337100	23	23	D91F	CCTAGGTGATCAAGATCTCGCCTGCCACGTGATCTGAGAAA	D91R	GCAAACATTCCCACTGGACT	TGGATGTAAAGCTGAAGACAGGACTGTTTTGTCAACATGTGAGGAATTGAAGGTGGAAGAAATTAAATGTCAGTTATTATAATGTGATCATCTAACTCAAGTGCAGGTTTTTTTTTCCATCTTTACCACTGAAGTCAAAGTCTGCTTTATTCTGCTGCCACGTGATCTGAGAAATTTGCCTCGCCTTTGATTAGTAGCTGAATGTACAGAAACCAAATGAACAACACACACACACACACACACACACACACACACACACACACACANNNNNNNNNNNNNNNNNNNNNNNNNNNNNNNNNNNNNNNNNNNNNNNNNNNNNNNNNNNNNNNNNNNNNNNNNNNNNNNNNNNNNNNNNNNNNNNNNNNNNNNNNTCAAGACGTCAGGGGGTAAGAGATCAGA…
121	D092	334200	1	1	D92F	CCTCGAGGTGGACGGTATCGGCCACTGGGTGGACATCTGTT	D92R	GCAGGTGATCTGCACTGTGT	CATTTATGTGCCTGCATTAGATTTATTATAAGCACTGAGATAATCAAATCAACGAACCTTGTCAACAGTGTTATTTGGCTCCTGACAGAGAGACAGATATAGTGAGAGAGAGAGAGGGAGAAAGAGAATGAGATGAGAGGATTAAAATATATTGAATTATTAAAAGGACTACCTGCTGTCCATCACTGTCACTTAACACATGTAAAATGTGAAGTGCTGTCCCAGCAGCCACTGGGTGGACATCTGTTACCACACACACACGGGTAAACACACACACACACACACACACACACACACACACACACACACACNNNNNNNNNNNNNNNNNNNNNNNNNNNNNNNNNNNNNNNNNNNNNNNNNNNNNNNNNNNNNNNNNNNNNNNNNNNNNNNNNNNNNNNN…
122	D093	332000	ND	2	D93F	CCTAGGTGATCAAGATCTCGCAAATGCCAAACAGCACAATG	D93R	CTGCTTGTGTCTGACCTCCA	AACTTTAAAAGTGTAGTATTAAAATTGATAGCATCGTTAAAAACACACAAAGAGAAACACAGAGAGCGCAGGTGATAAAGAGAGACAGGTGTTGGGACAGAGTGACAAACCCAGAGAGATAATAGAGATCAAGATGATGAGCTCATGTTCGTACAACAGGGACTGGTTGGGGTCAGATATTGTTGTCTCAATGGAGGGAGCACAATGAGATAATAACAGACCTGTTGAATGCCCTGTAAGCTAAGACCAAGTCTGCCTCTTTAAATGCCAAACAGCACAATGTATTAAGGTGGGTACACACACACACACACACACACACACACACACACACACACACACANNNNNNNNNNNNNNNNNNNNNNNNNNNNNNNNNNNNNNNNNNNNNNNNNNNNNNNNNNN…
123	D094	331700	14	14	D94F	CCTCGAGGTGGACGGTATCGGGGTGCTGGTGTGCACTGTAT	D94R	CGAGAGCGTGGATGTAATGA	CAATTGTCAACCTGTCATTTCTAATGGCCACGGTGGGCCAGATGCTTACAGAATAGGCAGGGCAGTTGAACACACGCAGCAGCCTGGGCTTTGTACCTGAGCCTAGCAGGGAAGCCACTGCTGTGATGTTGTGTCTATGTGGCTCTCTGTGTAGGTGCTGGTGTGCACTGTATCCTTAAGGGGGAACAACTGACNNNNNNNNNNNNNNNNNNNNNNNNNNNNNNNNNNNNNNNNNNNNNNNNNNNNNNNNNNNNNNNNNNNNNNNNNNNNNNNNNNNNNNNNNNNNNNNNNNNNNNNNNNNNNNNNNNNNTTGCGGGCCCAGTAAGTGTGCGTTTCTATCAGGCGCCTTCCCAGCAACGGAGGGCTCACTGGGCTAGGCAGGACTACAGTCATTACATC…
124	D095	331400	4	4	D95F	CCTAGGTGATCAAGATCTCGCAGGAGGCATATTCTGCTGGA	D95R	TGTGCCACTCCATGTTGTTT	GAGGGACTGGAGGTACAAGAAGGATAAGGAGTGGGGACATTCGTGTGACTGATGTAGCACAGGGTGTTTCTGAATTACAATTGATTGCACCATCATTTTTATGCTGTTTGTCATCAGTTCTGGAGGTCATGATGAAAGGCAACATCTGCGGGGTGTGAGAAATGTAATGCAACCAGGACGCTTTTCCCTCAGGAGGCATATTCTGCTGGAGCAATCACATGACTTAATAAACAAGAGGGAAATAGATAATTAGGTCAGTGATATCCCACACTGTCAAGGACACATACACATACACACACACACACACACACACACACACACACACACACNNNNNNNNNNNNNNNNNNNNNNNNNNNNNNNNNNNNNNNNNNNNNNNNNNNNNNNNNNNNNNNNNNNNNN…
125	D096	329300	1	1	D96F	CCTCGAGGTGGACGGTATCGGATCACTGCGGGACTACAAGG	D96R	AGTGATGTGCTGCATGTTCA	ACAGGCTTGTTTAAACAAGTTCTGGCAGGAGGCGAACCTTTAATTCCGAAAGCCTTTAATTATCAGTTATTCGTCACAGTGGCGTGATGGATCCCACGATAAGTTATTAATACACAGTGGATGTAGTTAGTCTGACTGTAAAGACATCTTATACGTCGGATCACTGCGGGACTACAAGGATTCATGATGCTGTGTGTGTGCGTGTGTGTGTGTGTGTGTGTGTGTGTGTGTGTGTGTGTNNNNNNNNNNNNNNNNNNNNNNNNNNNNNNNNNNNNNNNNNNNNNNNNNNNNNNNNNNNNNNNNNNNNNNNNNNNNNNNNNNNNNNNNNNNNNNNNNNNNNNNNNNNNNNNNNNNNNNNNNNNNNNNNNNNNNNNNNNNNNNNNNNNNNNNNNNNTTCGA…
126	D097	328000	8	8	D97F	CCTAGGTGATCAAGATCTCGCGTTGGTTTGGAATCGTCCAC	D97R	CCCCACCCATCTCACAATAC	GGAGCATTTGGCCTAAGTGTTTCCTGTTGCAATAAAAATGTATGTCAAGTATGTGAACCGAAGTTCCTCTGTGCTTAAAGCCTGTTGAGCACACACACATTTACACATATATACTGCAACCACAGTATGTTGGTTTGGAATCGTCCACAGCAGAAATTAGTCCATTATGAACTGCGCTGCCACTGCCCGAGCACAGCAGTGTGATTAAACCAAGCATGGAGTGTGAGGCTCAATGTGTGTGTGTGTGTGTGTGTGTGTGTGTGTGTGTGTGTGTGTGNNNNNNNNNNNNNNNNNNNNNNNNNNNNNNNNNNNNNNNNNNNNNNNNNNNNNNNNNNNNNNNNNNNNNNNNNNNNNNNNNNNNNNNNNNNNNNNNNNNNNNNNNNNNNNNNNNNNNNNNNN…
127	D098	327400	1	1	D98F	CCTCGAGGTGGACGGTATCGGGCTCCAAGTTGGCTACAGGT	D98R	GACAGGAGCCTCATCACCAT	GAAAATAGATCCTCTCTATGACTTCCCCGTATGGTTACAGTGAGAAGAATAAATGCTCCATTAGCCTGACATAAGGACATCAGGAAGACTGTGTTTGCACTTGGTGAAGAGAGTGTACAAGCTGGGCCAAACCATCGCTCCAAGTTGGCTACAGGTGTCTCTCTGTGACTGAGTGTGCATTACCATAAACAGCATAAACGGGGCATTGAATACTAAGAAAATGTTGTCAATGAAAATATTTTTGTCATTTTCTTAACGTTAGATGAGTCTAAGTAACTATTTATTGATCTGTATATTGTGTGTGTGTGTGTGTGTGTGTGTGTGTGNNNNNNNNNNNNNNNNNNNNNNNNNNNNNNNNNNNNNNNNNNNNNNNNNNNNNNNNNNNNNNNNNNNNNNNNN…
128	D099	326900	12	12	D99F	CCTAGGTGATCAAGATCTCGCCAGAGCACACAGAGCAGGAC	D99R	GAAGCCACTGAGGCAAAAGT	CTCGCTGACAATCATGAGCTGCGGTTCTCCTGCTCTGCTTTACATTAGCACCACAGCTCCAGCCCGGACAGGTCCACGTCTGTTATCTCAATGATGTTCTAATTCTAGTCAAACAGTTCTGTGTTTGACTCAATAGAGGCAGTGTTAGTCAGGAGAGTCAATATTAGCAGAGCACACAGAGCAGGACTGGTGTTAGGAGAGAGACAGAGAGTTATGTGTGTGTGTATGTGTGTGTGGTGTGTGTGTGTGTGTGTGTGTGTGTGTGNNNNNNNNNNNNNNNNNNNNNNNNNNNNNNNNNNNNNNNNNNNNNNNNNNNNNNNNNNNNNNNNNNNNNNNNNNNNNNNTACATGGTTAAGTGTGCTCTGTTAGTGAACCTTGACCGTCCGTTGCAGTAATAAT…
129	D101	325600	1	1	D101F	CCTAGGTGATCAAGATCTCGCTATGTGACGGCAGGAGATGA	D101R	AGGGAAGGGATGAAGAGAGC	CTCCCTATCACCAGCCACAGATGCCTATAGACACGTAAATGAGTCTCCAGCGAGCGGTGGGCCGCCTCAGCCAGCCAGCTCGGGCCTAATGGGCTGGAAAGCCAGCGTATGTGACGGCAGGAGATGAGGGCCTTATTTACACTGGCAGACATTAGTGGATGGACGCTGATTCACTGATTAACACGTCAGCCTCCCTCACACACACACACACACACACACACACACACNNNNNNNNNNNNNNNNNNNNNNNNNNNNNNNNNNNNNNNNNNNNNNNNNNNNNNNNNNNNNNNNNNNNNNNNNNNNNNNNNNNNNNNNNNNNNNNNNNNNNNNNNNNNNNNNNNNNNNNNNNNNNNNNNNNNNNNNNNNNNNNNNNNNNNNNNCCAGCAGCTCTCTTCATCC…
130	D102	325400	18	18	D102F	CCTCGAGGTGGACGGTATCGGCTGTCTTGTTTCCCCCAAAA	D102R	TGTCGCATCACATGATCAAA	TGGGTTTAGGAAAAAAGAACAGGGTTTGGCTTTAGAATCCTACAGGATGCGAACACTGCTCTCTCGGGTGAAGGTCGGTGTTTGTTGGACCCATCCACCACCCCTCTCGCCAGCCCCACTCGCACTTTTGCTGTCTTAACTTTCGCCCTTGTCCTGTCTTGTTTCCCCCAAAACGTTCCCCCTTTGATTGAAAAATGGTTCCATTTGCTATATATCATTGAAAAGGCAAACCCTATCTCTGTCATCAGTGTGTGTGTGTGTGTGTGTGTGTGTGTGNNNNNNNNNNNNNNNNNNNNNNNNNNNNNNNNNNNNNNNNNNNNNNNNNNNNNNNNNNNNNNNNNNNNNNNNNNNNNNNNNNNNNNNNNNNNNNNNNNNNNNNNNNNNNNNNNNNNNNNNNNN…
131	D103	324600	9	9	DA103F	CCTAGGTGATCAAGATCTCGCCCCCACCTTCACACAACTCT	DA103R	GGTATAGCATGCTGGGCATT	CACCCTGTAACAAAGTTAGTGGTCACTCACAACGAGCCCTTTTTCTGCCTCAACGACCAAGAGAGCAGCAACTCATCATCTGAGATGAGCAACAAAGAGAAAGAGAAAGAAAAATAGGACGTTGACATTTCACCCCTCGCTCTGTCCTCCACTTTAATTAGGTTGTGTTGTTGCTTTAACCTGCCGGGCAGCTGATTGAGTTGAGGTGGAGGGGGTTAATGAGGGCAACCCCCACCTTCACACAACTCTTTCTAACTTCAAAACGTGCCCACAGAACTCAATAACGCACCATCGACTTGGTAAAATGCTCTCACTCACACACACACACACACACACACACACACACACACACACACANNNNNNNNNNNNNNNNNNNNNNNNNNNNNNNNNNNNNNNNNN…
132	D104	324000	9	9	D104F	CCTCGAGGTGGACGGTATCGGAGTTCATCTGTGGGGTCCTG	D104R	GCTGTCAATTTTCTGGTGTCAA	CCTATCTCCCACCCTTTCTCTTGCATCGTCAAAGTGGCATTTAATGACCTCACACACATACAAACAAACATGCAGACATACACAAACCCACACACACAGACAAATACACACTCAAAAGTACATCCTAATTAGCTACTGGCTGATATAGAGAGAGAGTTCATCTGTGGGGTCCTGGGTTGTGGGTTGGGGTGGGAGGCAGCTGCATTCAGTGGGAGAAGGTGTTTGAAAGGTGGATTTTGCACACACACACACACACACACACACACACACACACACACACACACNNNNNNNNNNNNNNNNNNNNNNNNNNNNNNNNNNNNNNNNNNNNNNNNNNNNNNNNNNNNNNNNNNNNNNNNNNNNNNNNNNNNNNNNNNNNNNNNNNNNNNNNNNNNNNNNNNN…
133	D105	321000	15	15	D105F	CCTAGGTGATCAAGATCTCGCGAAACAGCCAATTCACCAGAA	D105R	ATGCTGCCTGCTATCTCACC	TTAACTTTAAAATGTCTCTACATTTCTCAGTCACAACTATTTTGTTACGTAAAATGTCATTTATGAAAAAATAAAATAAGATCAGCCAATACATTTTTTTAAACTTTTAAATATTAATGTCATTATCAGCTCAACAATACAGTATCAGACAGGCTACATACTAAAGAAACAGCCAATTCACCAGAATAAAAGGGTAGCAGATTACAGGTATATTTACACACACACACACACACACACACACACACACACACACACACANNNNNNNNNNNNNNNNNNNNNNNNNNNNNNNNNNNNNNNNNNNNNNNNNNNNNNNNNNNNNNNNNNNNNNNNNNNNNNNNNNNNNNNNNNNNNNNNNNNNNNNNNNNNNNNNNNNNNNNNNNNNNNNNNNNNAGTTTTTCA…
134	D106	320900	ND	20	D106F	CCTCGAGGTGGACGGTATCGGGAAGCTCAGCAACACGTGAG	D106R	TCTGATTGGCCCTAATTTGC	CCGCGTGCCTGATGACTTCCATGCCCGTTATCGTGCCCAGTCTCGGACTTACGTCTACCGCATCGCCCTGGGAATCACCCATAGCTCTCCGCTTCCCCTCACAGAATACGGTCTGTGCTGGAAGCTCAGCAACACGTGAGTTAACCCCCCTTTATACCACTCCTCTCCTTCATTCACTCATCTGTCTTTTCATCCTTCATCCTTGTGTTTGATGATTTCCTTTTAAGAAAAAAAATAGAGCTCAGACACAGTCTAACAAGTAGGTCCAGACATACACACACACAAACACACACACACACACACACACACACACACACANNNNNNNNNNNNNNNNNNNNNNNNNNNNNNNNNNNNNNNNNNNNNNNNNNNNNNNNNNNNNNNNNNNNNNNNNNNNNNNNN…
135	D107	320700	3	3	D107F	CCTAGGTGATCAAGATCTCGCTAGCAGTTCACCTTGTGCTG	D107R	TCATGTGCATCTTTTGCTGA	TCAATTCGAGACAAGATAAAATGACCCCACACAAGAACACGAGATGTAGAATAACCTGAAAGGAGTGGATGGCAGTGCCTCTAATGAGCCATTTAAGTGAGTGCTTTCAAAAGGTATCTCATTTCAAGGATTAAAATAGCAGTTCACCTTGTGCTGGGCATGTGATGCGTGTGTGTTTGTGTGTGTGTGTGTGTGTGTGTGTGTGTGTGTGTGTGNNNNNNNNNNNNNNNNNNNNNNNNNNNNNNNNNNNNNNNNNNNNNNNNNNNNNNNNNNNNNNNNNNNNNNNNNNNNNNNNNNNNNNNNNNNNNNNNNNNNNNNNNNNNNNNNNNNNNNNNNNNNNNNNNNNNNNGATGGAGGGCAGGTGTCGTGACAGAAGGGGCACTCCATTCTCTAATTGAT…
136	D108	320200	16	16	D108F	CCTCGAGGTGGACGGTATCGGAAAGCTGAACCGAGCCCTAT	D108R	TCCTGCCTTTGTTGTTGATG	CAGTTAAGAGGAAAAAAAGAGGATGGGGTAGGGGTGGACAGGGGGTGGTGGAAACAAAAGTACAGTGCCGAGTGACTTGGCAGCTTTGTCTTTTATTTGACTTTGACCAAGCAGAGATGGGGAATGCTAGGTGGTGCAGAGGCAGCTGCCGCATGTTAAAAAGCTGAACCGAGCCCTATAGAGGTACGGGGTGTGTGCGTGTGTGTGTGTGTGTGTGTGTGTGTGTNNNNNNNNNNNNNNNNNNNNNNNNNNNNNNNNNNNNNNNNNNNNNNNNNNNNNNNNNNNNNNNNNNNNNNNNNNNNNNNNNNNNNNNNNNNNNNNNNNNNNTAGACAGAGCGAGAGAGAGAGAGGGCGGGGGTATCTTACTGCCTATTGTGTCTATACAGTGGGTTTACGGAA…
137	D109	315600	18	18	D109F	CCTAGGTGATCAAGATCTCGCACAAGAAAGGTGGCTCCAAG	D109R	AGCCAATCAGGGCTCAGTTA	ACTTTACTGGCAGACATTGGCCTACATTGTGAATGAGCGGGGCACAAGTGCGGCATTTGAGACCGGACAGGCAGTTCAGGCAGCTCTCTGTGTCACAGTGAATAGATGAGGCTGAGCTGGCCCCTCTGTTTTCAGTGCAGGGAGTTTGATGTCTATTGCAGTTGACTGCTTTTCAAAAGGACGAGCCATTTGTCAAAGATGCCACAAGAAAGGTGGCTCCAAGTTGGACTGGAGCCGGGCTTTCACACACACACACACACACACACACACACACACACACACACACANNNNNNNNNNNNNNNNNNNNNNNNNNNNNNNNNNNNNNNNNNNNNNNNNNNNNNNNNNNNNNNNNNNNNNNNNNNNNNNNNNNNNNNNNNNNNNNNNNNNNNNNNNNNNNNN…
138	D110	315500	11	11	D110F	CCTCGAGGTGGACGGTATCGGACCTGAAAAGATGGGTTTCG	D110R	CCATGGTTACACGTTTGCAT	TTGCTCATCAGGAACGACTATTACATCAGGTAAGTTCTGTTTTATTTCTTACATACATAGGGTGCGTTCACACCTAAACTGTTGAGTTCAGTTTAAACAAACTTCGATCCGTTTGCCTGGTTAGTATGGTTCGTTGAGTTTGTTAAGGCTGCTGTTCAGGCTGTCAATTGAACTTTGTTGTGGACCAAACATTTGAACAGATACCACCTGAAAAGATGGGTTTCGATTTGCTTACACACACACACACACACACACACACACACACACACNNNNNNNNNNNNNNNNNNNNNNNNNNNNNNNNNNNNNNNNNNNNNNNNNNNNNNNNNNNNNNNNNNNNNNNNNNNNNNNNNNNNNNNNNNNNNNACAGTCCTGACTTCACAATTTCAAAAGCTAAACTAC…
139	D111	314100	4	4	D111F	CCTAGGTGATCAAGATCTCGCCGTCTGACACGCAGGACTTA	D111R	GCTGCTGAGGCACTCTTCTT	GTCATGATAAAGTGTTACGACATTGTCAAAAATTACACTTGTTTCTTTTGTCAAAAACAGTGTGATCAAAATCAAGCAAGGCTCTTAAAGTGTTCAAAATCACTTTTTGTTTTTAATCCCAAGGCGATGCTGAAAGCCAAAGTATCAAAGAACAGCTTATTGGTGATCATTTAAGAAAGTGGGAGTGAAGCCAAAGTGAGCTGATCTTTGAGCACCATGTGAGCAAATGCAGCACGACCGTTCTTGAAGGAGGCGCTTAACAGACAGCCACATCCACGTCTGACACGCAGGACTTACAATAACCCCAAACACACACACACACACACACACACACACACACACACACACACNNNNNNNNNNNNNNNNNNNNNNNNNNNNNNNNNNNNNNNNNNNNNNNNN…
140	D112	313900	11	11	D112F	CCTCGAGGTGGACGGTATCGGTGAAATGCCAGGAAATCAGA	D112R	GAGCTGGAGCTGGAAACAAC	TAACAAGAGGCTCACTCTTTGTTTGGATCAACGCTCTGCCACTGATCTGGTTCACTGCCACGCAAGCTAAGGACATAATCTGTGTCACACAATGTGCTGTCCTGATGAGCCCAAAATATCTGCCGCAGTCATTGCAAATGTGTAATGTAGTGAAATGCCAGGAAATCAGAGGCCCCAGTGTGTGTGTGTGTGTGTGTGTGTGTGTGTGTGTGTGTGTGTGNNNNNNNNNNNNNNNNNNNNNNNNNNNNNNNNNNNNNNNNNNNNNNNNNNNNNNNNNNNNNNNNNNNNNNNNNNNNNNNNNNNNNNNNNNNNNNNNNNNNNTGAGGCAAAGACTCAAAGTGAAAAGGAGAAAGGGAAAGAGAAAGTGGGAAAAATTCACACATTTTTCATTAAGTTGTT…
141	D113	313400	1	1	D113F	CCTAGGTGATCAAGATCTCGCGCATGCCATATTGGATTGTG	D113R	TGTTCTTTCCTCGCTCGATT	TACAGATAGGGCTGCAGAACACATCTGTGCATAGGCAGGATGTAATATGATACTGATGGAGGACAGCAGCCCACTCACCCCACAAAAGACATGTACTGTATTGATTTAAAAGCATCAGTGTTGTCTGTGTAGCACCCAGTGTAAGAACACAGCAGACATGGTGAATCATGCAGTCCTGGCTGTGGGTTACGGCGCTGAAGAGAATGGCATGCCATATTGGATTGTGAAGAACTCTTGGGGCACAAGCTGGGGAGTGGACGGGTAAATATAGTCTATGTGTGTGTGTGTGTGTGTGTGTGTGTGTNNNNNNNNNNNNNNNNNNNNNNNNNNNNNNNNNNNNNNNNNNNNNNNNNNNNNNNNNNNNNNNNNNNNNNNNNNNNNNNNNNNNNNNNNNNNNNN…
142	D114	313200	1	ND	D114F	CCTCGAGGTGGACGGTATCGGGTGGGGGAAAAATGTGATTG	D114R	TGCCTTCATGCTGACAACTC	GGATACTGAAATTGGAGTCTCCACCTTCCGATGCCACCAAGACAGCCAAGGCCTGAAAGGTTAAGGTAACAGGGAGAGGTGTGTGTGTGTTGATTGTTCCTCACAGTGTGTCGTTATTTTTTAAAGCAAGAAAAAGTTCCTCTGGTGGGGGAAAAATGTGATTGTTCATGTGTGTTTTGTTCTTTAATTCACCTATGACCTCNNNNNNNNNNNNNNNNNNNNNNNNNNNNNNNNNNNNNNNNNNNNNNNNNNNNNNNNNNNNNNNNNNNNNNNNNNNNNNNNNNNNNNNNNNNNNNNNNNNNNNNNNNNNNNNNNNNNNNNNNNNNNNNNNNNNNNNNNNNNNNNNNNNNNNNNNNTGTGTGTCTCCGTGTGGATCAAGCAGTGTTAGTCAGGTCTCTG…
143	D115	311000	5	5	D115F	CCTAGGTGATCAAGATCTCGCGTGGGGAATTTCAGGTACGA	D115R	TGCAGCAGTGGGTTTTGTTA	TCTGCATGCAGCAAGTTAACCTTGACACTAAATCAGAGAGTATAAGAGGAACTTATGTATTCAATCATAGTAGATCAGCCAATTCACCTCTCTGATGCCCTGGGGTTATACTCTGATTGGCTAAGAAGCTGAACCAAATGCACCATATCACACTCTGAATGGTTCAAATGCAGCACATCGCTCTGTGATGGGTTACCTGAAGGAGCTGCACATTTGGTTTCTGTGGGGAATTTCAGGTACGAAGAACAATTAGCTCACCAAGCCCACCACCTCTAAGTGTGTGTGTGTGTGTGTGTGTGTGTGTGTGNNNNNNNNNNNNNNNNNNNNNNNNNNNNNNNNNNNNNNNNNNNNNNNNNNNNNNNNNNNNNNNNNNNNNNNNNNNNNNNNNNNNNNNNNNNN…
144	D116	310700	4	4	D116F	CCTCGAGGTGGACGGTATCGGCCCGGTTATTGCCACTTAAA	D116R	TTTGCACGATGGATGAAGAA	CGGCCTCCGCACCATAATTTTCCCCCAGTCCACTAAATCACTGCAGAGCAGTACAGAGTGTGCTGCCGCTCCGCAGTACATGAGATAGTGACAACATAAGCTCAGTATTATAAGGCCTTTTAGACTGCTTCCATCTGCAGGAGCTTTCTGGCCAGTGGATTATCCGACAAGGAAAGGGCTTACCCTCCTATCACGACACTCAGGGCTTCCATCCCGGTTATTGCCACTTAAAATGGTCGTCTACATACAAGTGTGTGTGTGTGTGTGTGTGNNNNNNNNNNNNNNNNNNNNNNNNNNNNNNNNNNNNNNNNNNNNNNNNNNNNNNNNNNNNNNNNNNNNNNNNNNNNNNNNNNNNNNNNNNNNNNNNNNNNNNNNNNNNGCAATGTTGTCTTGAGACTC…
145	D117	310000	3	3	D117F	CCTAGGTGATCAAGATCTCGCGTTTCAGCTGCAGACACAGC	D117R	CATCAGGAGCACTGGGAGAG	TGCCATTTATTTTGCATTTTATATAAAACTGTCTACCCCAGCTTTAATCTTTTCATGATACAAAACAGAAAAACTGTAAAGCATTTTAGAACCAAGGCCCCTTAATGTTTGGTAACTAAATGGCTCAAATGAAGTAACGACTACTACTACTACAAATAGTTGTTTCAGCTCTAGACTGATGTCATCACAGTTGGTTTCAGCTGCAGACACAGCAGGGTTTGATTTATCTCCACACACACACACACACACACACACACACACACACACACACACACNNNNNNNNNNNNNNNNNNNNNNNNNNNNNNNNNNNNNNNNNNNNNNNNNNNNNNNNNNNNNNNNNNNNNNNNNNNNNNNNNNNNNNNNNNNNNNNNNNNACAGAGAGCCTGCTCAGTGAGGGAG…
146	D118	309400	2	2	D118F	CCTCGAGGTGGACGGTATCGGTACCCCAGGGCACTTATCTG	D118R	GAAACTTGCACGCAGCTGTA	GAGTTTATGCTGATGGAGTGCCTTAAAGTGAGAGAACAAAAGGAAATGGAGGGTGTAGGTGGTGTAAAGTGTGTGTTGGGGGAGTGAGACAGGTTGGTTTCCATTTCTTGATGACTTCATTCAGAAGAACACGTCTAATACCCCAGGGCACTTATCTGAGTGCAGAAGCAGACGTGCTAATCATAAGATGGGGGGTGATGTATAGTGCATATGAACGCATATGTGTGTGTGTGTGTGTGTGTNNNNNNNNNNNNNNNNNNNNNNNNNNNNNNNNNNNNNNNNNNNNNNNNNNNNNNNNNNNNNNNNNNNNNNNNNNNNNNNNNNNNNNNNNNNNNNNNNNNNNNNNNNNNNNNNNNNNNNGTTAATTAGTCGCAGGATTATTAACCTGTAGGATCTCAC…
147	D119	308000	4	ND	DA119F	CCTAGGTGATCAAGATCTCGCTGTCTGTGTCTCGCTTTTGC	DA119R	AGTGGGCTGAGCCTTATTGA	AAGCCGGAGAGGTGCTCGGATGAAACTTACCATTACCGACAGCCGCCGAGCCGAGCAGGGCCAGCAGCGTTAGGGCAATTTCGTTCACAGCCATTGCTTCAAAATTCCCATCTCTCCGCGAGGAAATGCGTCCGAAGTGTGTCGTTATCAACGCGCCCAGACCTGAGACACAACCACAGTCCGACCGCACACACCACACCGCCAAATACTAGCCAGCCAGCCAGCCAGCCTGGCGAGTGACGTGTTTAAAGGGGTGTGTGTGTGTGTGTGTGTGTGTGTGTGTGTGTGTGTGNNNNNNNNNNNNNNNNNNNNNNNNNNNNNNNNNNNNNNNNNNNNNNNNNNNNNNNNNNNNNNNNNNNNNNNNNNNNNNNNNNNNNNNNNNNNNNNNNNNNNNNNNNN…
148	D120	307400	11	ND	D120F	CCTCGAGGTGGACGGTATCGGCAAGGAGGCATCCAACTCAT	D120R	CAGCTTATCACCCCCACATT	TCTAATGCCGCTTTGCTTGACAACAGAAGACAAGGCTGCCTGCGTTCCAGTCTTCATTCACCTTAGAAAATACCACCCTAAGCCTCATCTGTCATGTATCGGCTGCAGCCTAACATTTCACTTTGTTTGGCAGACATTGATTTTTACCTCCAAGGTGTTGTCAAGGAGGCATCCAACTCATACATACCTCCTCTGCTGTCTCTCCAGAGGCTGCTTTAGAAGGAATTGAAGGAACACACACACACACACACACACACANNNNNNNNNNNNNNNNNNNNNNNNNNNNNNNNNNNNNNNNNNNNNNNNNNNNNNNNNNNNNNNNNNNNNNNNNNNNNNNNNNNNNNNNNNNNNNNNNNNNNNNNNNNNNNNNNNTACATCTGAAGGTAGCCTAAAATATTG…
149	D121	307100	3	ND	D121F	CCTAGGTGATCAAGATCTCGCCGCCTGAACCACACTGATAG	D121R	TTTCCGTTAGGCTGGAGTTG	ATTTTTCAACAGTCAATAATTAGCCGACTCCCTAATCAGCTGTTTGTGCTGCGTGCCTGTCCGGGCCTTCTCATTTAGCCATATCACAGCAGACGCCGGGACTTTTACCTGCCTTGCCATCAGCAGTCAGCCACCGCCTGAACCACACTGATAGCTGACTCTACTGTCTGGAATGTACTCGCACTTACACCCCATAAAAGAGCATTTACCAGGTCTAGTTTGTGTGTGGGTGTGTGTGTGTGTGTGTGTGNNNNNNNNNNNNNNNNNNNNNNNNNNNNNNNNNNNNNNNNNNNNNNNNNNNNNNNNNNNNNNNNNNNNNNNNNNNNNNNNNNNNNNNNNNNNNNNNNNNNNNNNNNNNNNNNNNNNNNNNNNTGTGTGATGGATGGATAAAATCACATG…
150	D122	306400	ND	9	D122F	CCTCGAGGTGGACGGTATCGGACCAAACACGAGGGCTGTTA	D122R	TAGCACCTGCAGTGGAAAAA	ATAGGAAAAGTGTAACACTGATCCCTTGAATTTCTGGCCGGGGGAAAATAGTTTATTTAAGCTATCTAACGCGCAGCTGAGTGTCAGGGATTAGTGGAGGATAGTCCTCTGGATGACGAATTGTTAGTTTGATAGGTCCACAAATATCGTTTGTTCTGCAGGAAGTAATTGGTGGTTTGACAAAGGTGTGATTAAATCAGTGTTTATCACCAAACACGAGGGCTGTTACTCACATTGGAGACGAGCACGCATCAATCTGAAGATTTAATTTCAAATGGGGGTCACACACACACACACACACACACACACACACACACACACACACACNNNNNNNNNNNNNNNNNNNNNNNNNNNNNNNNNNNNNNNNNNNNNNNNNNNNNNNNNNNNNNNNNNNNNNNN…
151	D123	306400	15	15	D123F	CCTAGGTGATCAAGATCTCGCTGGCAATTTTTGCATGACAG	D123R	AGTCACCGCCAGTACTGCTT	GGTCTTTGGATTTTCTTCAGTTCTACAGTTTAAATTACTATGATATTTTGATATTTTTATCATGTAATGAATTTTTTGGGAACCATGCCAATACTTTGGTGTTGTGCCATCCGGACAAAACATAAGTAAGTGCTGTCACACAGATATAAGGATCCTAAAATCAGGCAGCTGCATATTAGGGGATTAAATGTCAATACATTCTAGTTTATTAAAGATGGTTATTTTTTTTCTGACACTTCACAGATATTTATGGCAATTTTTGCATGACAGCAGAAATAGGAAATTTATTTTGTAGCTGCTGTGTGTGTGTGTGTGTGTGTGTGTGTGTGTGTGTGTGTGTGTNNNNNNNNNNNNNNNNNNNNNNNNNNNNNNNNNNNNNNNNNNNNNNNNNNNNNNNNN…
152	D124	304100	3	3	D124F	CCTCGAGGTGGACGGTATCGGCCAATGATGCATGGATCTGA	D124R	TGCCATTGCCATGTAGAAAA	ATCTCTTATAAGAGCAAACTCCAAAGCTGAGGAACTTTTGGTTGCCTTTCCATGGTCTGGTGCCTGCAGGTAGCTTTACCCCACACGGGAGCCGGGTGTGAGACAGTCCCAGGTATCCATAACCACAGGCTGTATGAGGGGTGTGTGTCAGAGAGAGGGGGGAGACGGGGGAGAGAAGGGAGTGGGGGGCAGGCGGGTGATGAGGGACAAAAGGATCTTTTCAGGTCTGCCTCAGAGGGGCGGGGGTGGTGGAGAGATTTTCTTACCAATGATGCATGGATCTGACAATGTTCCTGCCTGGACGTACCCAGAGGCAGATGCAGTGTGTGTGTGTGTGTGTGTGTGTGTGTGTGTGTGTGTGTGNNNNNNNNNNNNNNNNNNNNNNNNNNNNNNNNNNNN…
153	D125	304100	3	3	D125F	CCTAGGTGATCAAGATCTCGCTGTAATTTCTGCCCCGTAGC	D125R	ATCTGTGCCTGGAAAACAGG	ATTTGACCTTGAAAAAACAAACCCACAAATGCATTAGTGCATACCCAACGGCTAGTTTGTTCTATTGTTCCCCCACTCTGGTGCCATTAATGACACTGGTAGAGCGTAGTGCCATTAACTTGAAGACAAAGCCATGTTTGTTGCAGGTTCAGACAGGAAGTCACAGTCTGTGTAATTTCTGCCCCGTAGCATCACTCAACAAGTCATTACATCACTTCAAACACACACGCGCACACACACACACACACACACACACANNNNNNNNNNNNNNNNNNNNNNNNNNNNNNNNNNNNNNNNNNNNNNNNNNNNNNNNNNNNNNNNNNNNNNNNNNNNNNNNNNNNNNNNNNNNNNNNNNNNNNNNNNNNNNNNNNNNNNNNNNNNACTTCTTAGGAACGGACC…
154	D126	303200	17	17	D126F	CCTCGAGGTGGACGGTATCGGTGTTGAATCACTGCCAGAGG	D126R	AGTGGATCTGACCAGCCAAC	GCTGCTGCTGACAAGACTGAGGTCGGTGAATCTGAGGTTTCTTTCTCGCAGCTTTAATTGCCCCTGAAACCCAAAGCACCTGAAAGCAGCACGCTGCCCCTCAGCTCGCGTTGATTCACAGAGAATGTGTCGGCAGTCCTTCGGCTTTGTGTTGGAGCGCGCTAACAGGGACTAACTCCTGACCGTGAAAGTGCCGCCGTGCGAGGACACACTCGGGGCTGACAGTCATGTTGAATCACTGCCAGAGGCTCCGCTCTCTCTCTCTCTCTCTCTCTCTCTCTCACACACACACACACACACACNNNNNNNNNNNNNNNNNNNNNNNNNNNNNNNNNNNNNNNNNNNNNNNNNNNNNNNNNNNNNNNNNNNNNNNNNNNNNNNNNNNNNNNNNNNNNNNNN…
155	D127	302100	14	14	D127F	CCTAGGTGATCAAGATCTCGCAATGGGAAACAGCAAACGTC	D127R	GTCCGGAACAGGTTGACAGT	AATATTCACTATGGACATCCTGTAAAATAACAAGAAAAATAGCTTTATTGAACCATTTGTACAGCACATTACAACTCAGCGCTCATACATCAAATCGTGCAATCACTGGATCTTATTTTGCTTTTTAAAAAGGATGAGCGTGAGTGAGGGAATCTGCGTACGAAGAGACAAGATGAAAATGGGAAACAGCAAACGTCAAAAACGCATTTCATTAACAGCCTCAATTTCACATTACAAGGACTTCACACCCTCTTCCTCTTCCTCACATTGTGATGATAGTGACGCAGCCTTGGGGATGGAAAGCTGTGGAAAAGATGCTCCCTAGAAAGATGCTGGCACACACACACACACACACACACACACANNNNNNNNNNNNNNNNNNNNNNNNNNNNNNNNNNN…
156	D128	300800	19	19	DA128F	CCTCGAGGTGGACGGTATCGGTGTGTATGCCCATTTTGGTG	DA128R	GGAGTGCACCTGCAGCTTAT	TTTCTATTCTGGTTTTGGAAAAATATGCAGGCTTGGGTTGGGCCTGGAGAGAAACTGTCAGGTTCATGTAAGGTCGGACCCAATTTTTTAGGGTCTGATCATAGGTCTAATCAGAATATTTCAAGGATAATGTAACAACAAATATAAATTCTTAAAATAAGTGGTAGTCTGCTTTAATTTGACTCCTGCCGTGTGTGCCCACTGTGTTTCCCAACACTGGGAGGGAACAATGTTTAGGATTTACCTACCATAGTATTAATTAATCATTGCACATCTGCAAGTGTGTATGCCCATTTTGGTGCCTGTTATGTTTGTTGACTCGTGTGTGTGTGTGTGTGTGTGTNNNNNNNNNNNNNNNNNNNNNNNNNNNNNNNNNNNNNNNNNNNNNNNNNNNNNNNN…
157	D129	300700	9	ND	DA129F	CCTAGGTGATCAAGATCTCGCATGCCTCAGGTTTGGATTGA	DA129R	CAAGGGTGAAAGAGGTGACG	ATTATTTATTTATTTATTTATTTTTTTGGCAGGGCTGCTGGCCCAAACTTTAGCGATTAGAAAACAAACATTTATTTCTCAGTGCAGTTATAGTGTTTGCATTGACAGGGAATTCAGTACAACATGCAATTCATCCGCAAGAATAATATTCGTCAATGTGTAGTTACAGGCTCAAACCGTATTGCACAGACATTATTACATTTTCTGTGAACAGAGGTTGCTAACTATTGCCACCTGTATGTGTGCATGTGTGTGTGTGTGTGTGTGTGTGTGTGTNNNNNNNNNNNNNNNNNNNNNNNNNNNNNNNNNNNNNNNNNNNNNNNNNNNNNNNNNNNNNNNNNNNNNNNNNNNNNNNNNNNNNNNNNNNNNNNNNNNNNNNNNNNNNNNGTTATGTTATTA…
158	D130	300500	20	20	D130F	CCTCGAGGTGGACGGTATCGGGATCGGTTCACCACCTGTTT	D130R	TCACTTGAAAAGCCCTTTGG	AGACGCGAAAACTTGTTGACTCTTTACCCGTAAAAGAGACAAGGAAGCAAACAAACAAGGTGAACTGAGGAAAGTGCAGTGGTGGCAACTTATCAGTTCATCATAGTGAGTGAACAGCTGACAGGGCCCTGCCAGTCAAGACAGATCGGTTCACCACCTGTTTGAACATGCAACATTTTTTAAGTAATGAAAACACTGAGCTCTGGAGCCCTGAACTCTGTATGTGTGTGTGTGTGTGTGTGTGTGTGTGTGTNNNNNNNNNNNNNNNNNNNNNNNNNNNNNNNNNNNNNNNNNNNNNNNNNNNNNNNNNNNNNNNNNNNNNNNNNNNNNNNNNNNNNNNNNGTGCATGCTTTGCAAACAAACCAACCCACAAAACCAGTGAGCTACTCTAAGGAGGCA…
159	D131	299900	24	24	DA131F	CCTAGGTGATCAAGATCTCGCAGCTTAACCATGCGGCATTT	DA131R	TGTGCAGGACCATGTTGATT	TTCGTCACTTTCTTCTCTCAACATTGGCAGGTGATGTGTTTGAATGTGCTGAATCAGCAGTGCCTATGATAGGCTGGCTGGATACTTTGTCTTGCTTGTGACCTTCGCTGCTCCTCTGATGTCCATAACAAATTGCCCCAGGGTATCAGCATGATCATGCAGTGGCACCGCAGCACAGGAATAACAACAAGCTTAACCATGCGGCATTTTGTGTGTGTGTGTGTGTGTGTGTGTGTGTGTGTGTGTGTGTGTNNNNNNNNNNNNNNNNNNNNNNNNNNNNNNNNNNNNNNNNNNNNNNNNNNNNNNNNNNNNNNNNNNNNNNNNNNNNNNNNNNNNNNNNNNNNNNNNNNNNNNNNNNNNNNNNNNNNNNNNNNNNNNNNNNNNNNNNNNNNNNNNNNN…
160	D132	298900	7	7	D132F	CCTCGAGGTGGACGGTATCGGGACTCTCAGCCCATCCCATA	D132R	AGCCTGACGTCCAGTAGCAC	CCTGAGAATGAATGGGAGTGTAGAATGAGAAGGTGTGAACCGTGTGGCACCAGTTAGGCAGGTGAAAAATGGCTGTTCATTATGTTATGCCAACCATATCCTAGTTTCAGTAATTGGATGTACTGGTATGTATGTGAGTGTAATAGACGCGTGTGTGTGAGACAAGGCAACATGTGAAAGAGGAACTGGTGCAAGGACTCTCAGCCCATCCCATAACATGATGCAGTCACTCACACACACACACACACACACACACACACACACACACACANNNNNNNNNNNNNNNNNNNNNNNNNNNNNNNNNNNNNNNNNNNNNNNNNNNNNNNNNNNNNNNNNNNNNNNNNNNNNNNNNNNNNNNNNNNNNNNNNNNNNNNNNNNNNNNNNNNNNNNNNNNNNNNN…
161	D133	298600	ND	ND	DA133F	CCTAGGTGATCAAGATCTCGCTGTCTCCTCTGGCACAGAAA	DA133R	TCCATCGAATTGGAATGAAT	TAGTAAAAATCTGGAAAACTGTGGTACCTGTAGGTTTGACATAGACTGATATAAATGAGTCTTGATCAGCAGTGAACTCCCAAATGCTCAGAACTACTTAAAGATATTTCACAGGAGGCAGTTACAGCTGTCTGTATTGGATCACCACTTCACTGTTTAAATCCCAAGACACACAAGCAAAACATGACCTTCAACCAAATCAGCAAACAGCAACAGCCTATAAATTCGACTCCAAATATGAGGTTTTGAACAAATGTGTGCCTGAGTGTATTTGTTTCTCACAGTGTGTGTGTGTGTGTGTGTGTGTGTGTGTGTGTGTGTGTGTNNNNNNNNNNNNNNNNNNNNNNNNNNNNNNNNNNNNNNNNNNNNNNNNNNNNNNNNNNNNNNNNNNNNNNNNNN…
162	D134	298000	9	9	D134F	CCTCGAGGTGGACGGTATCGGAATGTGCACTCCAGAAACAGG	D134R	TCCTTATGCAGCCATGATCC	ATAACAAGAATTCCTAGGCACTTTGTGAAAATTCTCAGGTAATATTTTACAGTACCTCTATCTGGACTATGTACACAATTAGAAATCTTTTATCTAAATTGAAAAAAGTATATATACAGTGACTCACTGACACTGAAATGTGCACTCCAGAAACAGGGATACATGCACAATATCAGTACATATAGGACAAGTATATCTGTCCAATGCTTATAATCTAACAAACAAACAAACACACACACACACACACACACACACACACGTGNNNNNNNNNNNNNNNNNNNNNNNNNNNNNNNNNNNNNNNNNNNNNNNNNNNNNNNNNNNNNNNNNNNNNNNNNNNNNNNNNNNNNNNNNNNNNNNNNNNNNNNNNNNNNNNNNNNNNNNNNNNNNNNNNNNNNNNNN…
163	D135	297500	9	9	D135F	CCTAGGTGATCAAGATCTCGCGGCTTTGGAGTTGTGAGGTT	D135R	GTCTGCTGACGGCACAGTTA	CTAAAAAAAAGGGGGGACTAGCCCACCCCGCTTTGTGCTCTGTTTAATTTATTATATAAACTTCACCGTGCAATCACACACACAGAGCGTGCAAAAGTTTATTATTCACACGGGATATTTATTTATGCTTGTGTGAGTCATTGTTCTGTTAGCGCTCAGTGCATGTGTGTTTGTGAGTAAATCTGGTGGGGTGTGTTTCTATGTGTCCGGGGGTCACGGGGCTTTGGAGTTGTGAGGTTGGTAAAGTCCTGTGTGAGTCATTTTTTGGGCAGTGTTATGTTTATCACACGCACACACACACACACACACACACACACACACANNNNNNNNNNNNNNNNNNNNNNNNNNNNNNNNNNNNNNNNNNNNNNNNNNNNNNNNNNNNNNNNNNNNNNNNNNNNN…
164	D136	297000	7	7	D136F	CCTCGAGGTGGACGGTATCGGGGGGAAGAAAAGAGGGACTG	D136R	CCTGGATGCATGTTTCTGTC	AGAAGCAGGGGAGTTAAAAGAATATTTACTCAGAAGTAAATTCCATGAGGAATTTTTTTGGGGGGGTTGATGATGGTGAAAAAGGTCCCTTGAAACTACAATAGGGGCTATTGAGCAGTGCAGGCGGAGTGTAAGCGTCAAAGTTGGACCCCATCCAGGGACCAGGTTTCTCTTAAAGCCAGGGGAAGAAAAGAGGGACTGTTTTATGGAAGGAAAGGAGAGAAACAGACACACACACACACACACACACACACACACACACACACACNNNNNNNNNNNNNNNNNNNNNNNNNNNNNNNNNNNNNNNNNNNNNNNNNNNNNNNNNNNNNNNNNNNNNNNNNNNNNNNNNNNNNNNNNNNNNNNNNNNNNNNNNNNNNNNNNNNNNNNNNNNNNNNNNNN…
165	D137	296700	15	15	D137F	CCTAGGTGATCAAGATCTCGCCATCTGGGCTAATGCAGGTT	D137R	GCAGCTTCTGCTTTGATCCT	TTTGGCTTTCTGCCTGTATTAGACAGTGACACTGTACATACAGGCAGGAAATGAAGAGAGCAAGAGAGGCTATGACGTGTGAAAAAACGCGTGGGAAACCAGGATACTGTTCAATTCTCAAAACCTCTTTTGGCACTGTCAAGCAAATATCTCAAATATATATCATTAAAATATCAAATAACACTTTTCATCTGGGCTAATGCAGGTTTCTGGTGTTTGGCCTATGTCATCTTGATTCTGAAACGCGTGTGTGTGTGTGTGTGTGTGTGTGTGTGTGTGTGTGTGTGTGTGNNNNNNNNNNNNNNNNNNNNNNNNNNNNNNNNNNNNNNNNNNNNNNNNNNNNNNNNNNNNNNNNNNNNNNNNNNNNNNNNNNNNNNNNNNNNNNNNNNNNNNNNNNNN…
166	D138	296500	7	7	D138F	CCTCGAGGTGGACGGTATCGGCTCCCTGCACGAGATAGTCC	D138R	TGCATGACTGACCCAACTGT	GTCAGCCGGAACGTGGAGCGTTAGGTCCCAATCCCGTATTATCCTCCGCAGCTCGGCCACGGCTGCTGTGATTCTCGGTTAGCCTCCTAACTTTTGAAAAAGTTTTGCTTCCCGATGTGTCCCAGCGTCTGAGATTACTCCGCCTCCTCCTCCCTATCTCCTCCTCCTCCACACTCCTCCCCCTCCTCCTCTTTCTCTCCCTGCACGAGATAGTCCGTGCGCAGAGCTTCCCAACATTGGGTCCTACTGGGACTTTTACGCACTGACACCGCAACACACACACACACACACACACACACACACACACACACACACANNNNNNNNNNNNNNNNNNNNNNNNNNNNNNNNNNNNNNNNNNNNNNNNNNNNNNNNNNNNNNNNNNNNNNNNNNNNNNNNNNN…
167	D139	296400	ND	21	D139F	CCTAGGTGATCAAGATCTCGCGCGCGGTGTACTTGTGTATG	D139R	TGACAGTGCCAAACATTTCC	AGAGTCCGGTTTCTGTACTTTCTTGTGTTGAATGCAGCTGTGCAGAGTGTGACGTCTGTGGAAGAAGAGCTCGCCGATTCTATTTTTGGTGAGTTGCAGGTTTTAACATTTACTCTCACACACATCGACACGCGTTTGTGCAGCAGTGGAGGATTTAACGGTGCAGATAGCGGCGGTGGAAAAGAATCCAATGAGGGAAAATGTGTCTGTAATTTACGCGCGGTGTACTTGTGTATGAGCCGTGTGTGTGTGTGTGTGTGTGTGTGTGTGTNNNNNNNNNNNNNNNNNNNNNNNNNNNNNNNNNNNNNNNNNNNNNNNNNNNNNNNNNNNNNNNNNNNNNNNNNNNNNNNNNNNNNNNNNNNNNNNNNNNNNNNNNNNNNNNNNNAACGGTTTGTAGGA…
168	D140	295300	1	1	D140F	CCTCGAGGTGGACGGTATCGGAAGTGAGGATGGGTCACCTG	D140R	TGCTGGTCGCTTATTGTTTG	CAATGTGATCAAAAGCTCTAGAACAAGCAAGTGGACTTTGAGTGGAGATATGAAAGTCAGTCCCATATATCCGTACATTTAAAGAATAAAACAATATTTTGTATCCACGCTACATGGAAAATGAACACCTTCTGGTTACTTTGGAAAAATGTGCATCATGCAACTGGCTTTGTAATTGTGTTTCCTGTACATCACCTCTACAGAATACAGATCAGTGACCTCCTGACAATAAGTGAGGATGGGTCACCTGTTGCATCCTGTACAGCTTTGTGGATGTGTGAATGTCACAACATAGCTACTGTACATTTGTGTGTGTTTGTGTGTGTGTGTGTGTGTGTGTGTGTGTGTGNNNNNNNNNNNNNNNNNNNNNNNNNNNNNNNNNNNNNNNNNNNNNNNNNN…
169	D141	295100	ND	ND	D141F	CCTAGGTGATCAAGATCTCGCCGCAGCACTGATAAAGCAAT	D141R	GAGCCGAACAGACTGAGCTT	GATGTATCACAAAACATGATTCATTATAGAATCAGGTTAGGTCAAGTTAGGAACCAGAAAGTTCAACTGGACGGCAGTATGAACTCTGAAGTTTTGTTTTGGTTGGCTCCTCCACCTCATTCCCCTCAGGTCTGGCTTGACTTGGCCAACAGAGAGATGGTCAGTTAATTAAACAAGCAGGAAATGGACTTCATGAAAAGTTAATTAGGGTGTTAATGAAAGAGAAGTGGGCTGGACCGGCGCAGCACTGATAAAGCAATGTCAGGCGTGTGTGTGTGTGTGTGTGTGTGTGTGTGTGTNNNNNNNNNNNNNNNNNNNNNNNNNNNNNNNNNNNNNNNNNNNNNNNNNNNNNNNNNNNNNNNNNNNNNNNNNNNNNNNNNNNNNNNNNNNNNNNNNNNN…
170	D142	294500	12	12	DA142F	CCTCGAGGTGGACGGTATCGGACACTGAGGTGCGAGTCCTT	DA142R	TCTTTGTTGTCCGTGACGAG	CAAAACTGAAGTTATAGATCTGTGTTGGCTGATCTCTGTAAGCTAAATCCAATGCCATGTTTGAGATCATATCATGTTCTGCTTGACATCATCTAGTTTCCAATACCAGTAAGTTGCAACATTCAGATGAAGCACGGTGGATCAAAAGAAGATTGTGCATCAACACGCTGTACCTAAGATGGGTTATGCAACATCTCTGGAAATATCTACATCACACACACTAACAATTTTTAACATCAGTGTGTTTCTATTACTAGAGGCAGGCTTAAACACACTGAGGTGCGAGTCCTTTATGTGACCTCAGACTGGACCGAAAAAACAACCAACGTGTGTGTGTGTGTGTGTGTGTGTGTGTGTGTGTGNNNNNNNNNNNNNNNNNNNNNNNNNNNNNNNNNNNNN…
171	D143	294500	ND	1	D143F	CCTCGAGGTGGACGGTATCGGAGCCATTGTCTCTCACAGCA	D143R	AGCAGGCTCATTAGGACCAA	TATAGCAGCCACTTAGCTAGCGTGCTAATGGTGCTAGGTATGACAGATGCAACGTTAAACGGGGAGAGGCGAGCATCATGTCAGCGAGCTGAAGTCAGCTTTCTCTAACATAACAATAGATACAGGCTGTAGTGTCTTTTTGTAGCATGTGGCGTCTGTAACAGCAGCTATCCTGCGTTGTGTTGTCAAAGCCACCGGAAAACTGGCGGTAATTTAGCTAGAAGTGGCCTGTTAGGCAGCCATTGTCTCTCACAGCAACATAGTTTGTCGTACATACAGAAGTTAGAGGTCATTTTTTTATTTAGCACGTCACGCTCCTGTGTGTGTGTGTGTGTGTGTGTGTGTGTGTGTGTGTGTGTGTGTNNNNNNNNNNNNNNNNNNNNNNNNNNNNNNNNNNNN…
172	D144	294200	15	15	D144F	CCTCGAGGTGGACGGTATCGGCATCTGCAGCTTAGCCACTG	D144R	CCAGGGAGACGAGACAAAAC	TTGTCAAGAGAATGGCGGAACGGCTAAGACAGCAGATGGACAACAAAAGAGATGATGGGTGGACTCCCTCTCCATCCTGTCCTCCCTTTCATCCTCGTCATCTCTCCTGTGCGGTTCGGGAGGGGCTGCTCAGGGACTCCCCACAAAGGCCTCTCAGTCACACTGAGGGAGCATCTCTACCTCAAAGCTTTTATGTTCATCTGTACATCTGCAGCTTAGCCACTGGACACTAACTGAAACCTGTTCTCACACCCCCACACACACACACACACACACACACACACACACACACACACACNNNNNNNNNNNNNNNNNNNNNNNNNNNNNNNNNNNNNNNNNNNNNNNNNNNNNNNNNNNNNNNNNNNNNNNNNNNNNNNNNNNNNNNNNNNNNNNNNNNNN…
173	D145	294100	1	1	DA145F	CCTAGGTGATCAAGATCTCGCAACTGACGCTGTGGGAAAGT	DA145R	AAGAGGGATGACCTTGCTGA	TGAATCACAAAGGACAGCCAAAAAAGGCCTACATAGCCCAGCAACTCAAATGTGCACACAAGACGAACCTCACACACAAACACACACATTTACATGTGCGTCTTGGGAGCAGGAGCTTCCTGTGATGGGTGAGGGGGTCCAACATTTACACAAGCTGGTACTCACACTGCATCACTTTAATGGAAACACTCAACAGGTTATGTAAGCTCTTGGATAATACTTCCACCATGCATATCAAACATGTCTTGTAGTCTTGTAGCCAAGTGGAACTGACGCTGTGGGAAAGTTGGTCCGGACGTGTGTGTGTGTGTGTGTGTGTGTGTGTGTNNNNNNNNNNNNNNNNNNNNNNNNNNNNNNNNNNNNNNNNNNNNNNNNNNNNNNNNNNNNNNNNNNNNNNNN…
174	D146	291500	9	9	D146F	CCTCGAGGTGGACGGTATCGGGCAACCTCATCAGTTCAGCA	D146R	GACAAACGGGTCGTTCTCAT	TCCTAACACTTCAACTGGAAACCTGTGAAGCTTTTAAACAACTGCAGTGGCAGCAGCATCAACCAGTGTGCTTTGAGTCGAGATTATCCAGTGATAAAGAATCAGCAGCACAGTGCTGTGATACATTCAGTCTATGACATTAGATTTATGTCAAGTATCAGCTGGCTCACAGACTGTACAGTGACGATGATGGTGATTGGCTCATGTCATATCTTTATGAAAACAACAGCAAATACAACCCCAAGAAGAGACATGTTGGGCTGATGAACCACTGCTGAATGGAGTCTCTGCAGGTGACATACAATATGGTGCTCTACCTGCAACCTCATCAGTTCAGCATGGTTCTCTCCTCTACACACACACACACACACACACACACACACACACACACACACACNN…
175	D147	291000	4	4	D147F	CCTAGGTGATCAAGATCTCGCGGTTTCGGCTGTGAAGACAT	D147R	GTGGAAGCCTTTTGAGCAAG	CTGCGCTGATAGCACTAAGCCGGTTTCATGCACATTTCAGGGAGGCTGCCGTCACTACTCAGACTTAAAGCTCTCAGCTCCTGCCAGTGGATGAGGTTGGGACGTTATTTACAAATAGCCATGTCATACACTGGTTACACCGCTCCATTCTCTGTGTCAACACATACACACATAGCAGTAAAGAGGGCTAATGTGCAGCTTTGATGTACAGCTTAGGTGACATGGAATCTGAATTTTGGTGCTTGTAAGGTTTCGGCTGTGAAGACATTTCTTATTCACTTGAAATGCACACGGTTGCTGTATATATGTGTGTGTGTGTGTGTGTGTGTGTGTGTGTGTGTGTGTGTGNNNNNNNNNNNNNNNNNNNNNNNNNNNNNNNNNNNNNNNNNNNNNNNNNNN…
176	D148	290100	1	1	D148F	CCTCGAGGTGGACGGTATCGGCAGCAGGTTTGCAACGTTTA	D148R	CCTAAATGCCATGCAGTGTG	GTACTTGTGTGTTCCTGATGGCACAGAAATATACAATATTGTGTGGAGTTACAGAGACGCTCCTGACAGAGACACCTGTGCACAATCATGTCGATTATCCACAGTGAGATAAAAAGCTGGACACGCTGCTGCACACACACGCAGTTCGTGTTGTCATGCTCTTTTCTGAAGTTTCTGAATAAAAACATCTCAGTTTCTCTGGAGGCTTTTTCCCTCCATTAAGTCCGCAGCCTCAGCTTTTTATTAGGGGAAAAACAAGCCTGTTGAATATTCAGCGCAGCAGGTTTGCAACGTTTACAGCCCCTCTTAACTTCTCAGGCTGTTTACTGTTGACACACAAGCAAAAAACCCCGAGCTTTGTGTGTGTGTGTGTGTGTGTGTGTNNNNNNNNNNNNNNNN…
177	D149	289400	12	12	DA149F	CCTAGGTGATCAAGATCTCGCCATCTGCGGTCCAGTTACAA	DA149R	CGTTCATGTCCAGTGTGGTC	TGCAGTTGCACTAAGGTAACAGGTCCTGCTTCCCCATTTCCACTTCCAAGTTCCTCAAAGCCCAAAATCAGAACCACATTTACCTTGTTTCTTCCTCTTGGTCCCACACAGCAGCCCCGCCATGTCCCTGCTATAAACCTCCTGATTCCCAAAGACGACGGCAGCGGGCAAAGGTAGAAAATGCAGGAGTGTATGTGTGTGAATCGTAGTCAGTGGGACTGAGCAGTGGCAGGGGCGTCATCACGTGTTTATTTCTGTCACAGCCCTCCACCCCACATCTGCGGTCCAGTTACAAGAGACGCTGAGGGGTGTGCGTGTGTGTGTGTGTGTGTGTGTGTGTGTGTGTGTGTGNNNNNNNNNNNNNNNNNNNNNNNNNNNNNNNNNNNNNNNNNNNNNNNN…
178	D150	289400	3	3	D150F	CCTCGAGGTGGACGGTATCGGGTCACAAGCACACCCACAGT	D150R	CGGCAAGCTAAGCCTAAATG	GATACGGGAGAACAGAAGTGGATGTCAAAAACAGTATTACCCCGTAGTCTCTCTTTATGGTTTAAGGGCCTGTGATACGTCACACTGTGAGTATGGTGAAATACAAATCGGGATTAAAAAGATGCTGCAGCACTTCAGTGGGTTACATTAAATGTGTGCGTTGCGTTGCAGCCCCATCATATCTCACTGTTTTCTTGTAGCATTTGGTTTTGTGGTCAAGGTGGGATTTTTTTTCTAGTATGTCCCAATGAGGCTAGACATTAACTACACATATTCACGTCACAAGCACACCCACAGTACCCATACTCAAGTCACACACACAATGCACGTAGTAAATTTAATGTGTGTGTGTGTGTGTGTGTGTGTGTGTGTGTGTGNNNNNNNNNNNNNNNNNNNNNN…
179	D151	289100	15	15	D151F	CCTAGGTGATCAAGATCTCGCTGGCCCTGATCCTTAATCAC	D151R	CCCTACACCCCCTCAATCTT	GCATTTAATTTGTTCACCATCACGGCGGTGTGTTGGTTTCAGCAGAATGGGTTATGTGCCGAGTATTTCTCTTTCTCTCAAGGACCTGCTTTTGTACACAGAGCAGTGAGGGTTGCTGGCTCACAGCAAACTCTAATTGCCCTGAGGCCATAGGCAGCCACTTTCAAACAGGGTCATTCATCTTCCCATGGAAAAGGAAATGGTCTTTGGCCCTGATCCTTAATCACCCCCCTGCCGCAGTGTACAAGGTCATCAGGGAAGCCCTGTGACAAACAGACTCACACACATACATGTACACACACACACACACACACACACACACACACACACANNNNNNNNNNNNNNNNNNNNNNNNNNNNNNNNNNNNNNNNNNNNNNNNNNNNNNNNNNNNNNNNNNNN…
180	D152	288700	1	ND	D152F	CCTCGAGGTGGACGGTATCGGGATGAACCCATTCCCATCAC	D152R	TCCTGCTCTGCCGTAAGACT	ACAGTTGGTGTTTATTGTCGTTGGTTTAACTGCCTACTACAGTCTGGTTTTGTGGGCAAACAGAGAGCAAAGCCTCTGTGCTTTTGTGACTCCACATCATAAAAATCCGAGCTGTGTGTTTGCCTCACCGTCCATGTCCAGTCTCTGAATGATGACTTCCAGCTCCACCTCGTTTGGCATGTAGCCCAGGGAGCGCATGGCCATCCCCAGCTCCTGCTTTGAGATGAACCCATTCCCATCACGGTCAAACACTTTAAAGGCCTCGCGGATCTCTGCAGAGAACACACACACACACACACACACACACACACACACACACACACNNNNNNNNNNNNNNNNNNNNNNNNNNNNNNNNNNNNNNNNNNNNNNNNNNNNNNNNNNNNNNNNNNNNNNNNNNNN…
181	D153	288600	13	13	D153F	CCTAGGTGATCAAGATCTCGCCAGTGGTGAGCCACTCTTGA	D153R	TGCAGTGAGGAGCTGAAATG	AAAAAAAAGTAATTCTGGTACGCTGGCACACGCTTTGAGGCATGCACGCTCAACAACTCAACTGGCTAATTGGCTGCCGGAACAAACACAAACACACCCCTGTAAAATAAACTCCCCATAAACACACACAAGCACAGACCAGACTCTCACTGTCGGCTCGAAAAGACAGTTTTTAGTCTGTCAGTGTAGATCTGCTCTGCAGCTTGTGTTCATGTTTCAGCCTGTATGATCATACGGCAGTGGTGAGCCACTCTTGAATCATCTACAGGCACATAGCCACACACACACACACACACACACACACACACACACACAATACTCCATCCAGNNNNNNNNNNNNNNNNNNNNNNNNNNNNNNNNNNNNNNNNNNNNNNNNNNNNNNNNNNNNNNNNNNNNNNN…
182	D154	288200	8	ND	D154F	CCTCGAGGTGGACGGTATCGGTCACAAAAACAGTCTTCTCACACTC	D154R	CACGCACAGTGTTGCTGTTA	CAAAACATTCCCTCATTTCCTCTCTGAATCTGATCTAAATAACTGACCGCTAATGTAGGCTGAACATCACATCACATACTGATTATATGTTACATAAAGACATTCTTAATTAAAATGAAAAATCATAAATGTTACCTAAAAAGTGTTGATCATTTCTGGGAACTAAAACGAGAACATTATCAAGAGTTATCAAAATTGTGTTTTTGTTTTAAATGGCTTTTGCCTTGACTCAGCCAATTAGAACTGATGACCAGGACTAATTATTCTAATTGTCTAATCAAATCTAGCTAAAGTTCACAAAAACAGTCTTCTCACACTCTCACACACACACACACACACACACACACACACACACACACANNNNNNNNNNNNNNNNNNNNNNNNNNNNNNNNNNNNNNN…
183	D155	287700	18	18	D155F	CCTAGGTGATCAAGATCTCGCCTGCTGCAGTGAGCTAATGG	D155R	GCCGGAGAAGGAAGTGAAG	AGGGCACCCTAAGAGGCACTTTATCATGTTTTATCTGCCACTGTTTATTAAATGGTCATCTTAAAAGCCACAGTCGCTAAATCGTCAAAAATCTGACTGGAGTCGATGTCTGTGTCTTTGAAGATATTGGATTTGAGGAGTTGGTGCACACAAATATTCACAAACAGTCACAGTGTGACATTCTGAGATGAAGGACATTTTAGTTCTGCTCTGCTGCAGTGAGCTAATGGTCAATAAGAGATTCATTTTCATCACACTACAGTACGTGAATGCAGTGTGTGTGTGTGTGTGTGTGTGTGTGTGNNNNNNNNNNNNNNNNNNNNNNNNNNNNNNNNNNNNNNNNNNNNNNNNNNNNNNNNNNNNNNNNNNNNNNNNNNNNNNNNNNNNNNNNNNNNNNNN…
184	D156	287300	ND	ND	D156F	CCTCGAGGTGGACGGTATCGGACCGACATGCCATTCACAG	D156R	CTGAGCCTTGGAAACAGGTG	GTAAATATTAAAGTAGTTTTTCATGACTAACTAGGTGAAATGTTTAAGAGACATCTGAGCAAAGTGTGAACTTGGTAGACTTGCAGCTGCTATAACTGCCACTGATTTCGTTTCGAGCAAAGATGCACAAACAGAGAAGGGATTTTTTTTGGGGGGGATTGCGGCTCATATTGTTGACCTCTTGCCCAAACCGACATGCCATTCACAGCAGCAGACTAATATTAGCACTCACCTTTGCTCCGTGCGTCAGTCTGTCTCACTCTGTCTTTCTCACAGACTTTCTTGTGATGCACACACACACACACACACACACACACACACACACACACACACNNNNNNNNNNNNNNNNNNNNNNNNNNNNNNNNNNNNNNNNNNNNNNNNNNNNNNNNNNNNNNNNNN…
185	D157	286500	4	4	D157F	CCTAGGTGATCAAGATCTCGCACCTGAAGGCCTCACACAGT	D157R	CCCAGCCCTAGTGTCATGTT	GTCAAAACCATTTCATCCACTGAAACGTAGCCTGCGCCATGCTTATGTATCCAATTTGTTGTTTAGCAACTTCAACGTTTTTCTTCCCAGCAAAATCCACAATAATCAGTTTTGTAGGCCTGTGGCTTCTGAGGGCATTTCTCAGGTTGTGTAAACAGCACATTCTGGTAGAAGCCACCAGATGCTCATTAATTATGAGTCGCGGTTGCAGTGTTGTAGTGACAAAATGCTCAATCATGGTGATGATATTTGATGGTACTGGTGCAGGTTAATCAATACATTGATAAGTCTACCTCATGCTTCATTTAACCTGAAGGCCTCACACAGTAACACACACACACACACACACACACACACACACACACACACANNNNNNNNNNNNNNNNNNNNNNNNNNNNN…
186	D160	286200	1	1	D160F	CCTCGAGGTGGACGGTATCGGGTCTTGGGCGTGAGAAAAAG	D160R	GTCGGCTGATCTGAAAGGAG	TCTTCAGGTGCATTTCTTTCAGTACCATCATTAGCAAATTAACATGATGTGCTAACAGTCAATTTTTCGTACCACAGTATACAATTTCACAGTGCACCACTGCAACCCTATTTGTAGAAAAAAGGAATCAGTATGCAGTGTGGAGGGCACAGTTTATGTTTGGTAAGCCGTTAAACTAAACATGCACTGCGTGTGTGTACACTTAACCAAAGTGTTTGTCTTGGGCGTGAGAAAAAGTCACAGCAGCCTTAAGTGAAAACTACTTAAGAGCACACGATCTCAAAACACCAGGTATTAACACTGCTGAACTGACACACAGGACATCCTGTGTCTCTGTGTGTGTGTGTGTGTGTGTGTGTGTGTGTGTGTGTGTGTGNNNNNNNNNNNNNNNNNNNNNNN…
187	D161	286000	16	16	D161F	CCTAGGTGATCAAGATCTCGCTGGCAGTGTTCCATGACATT	D161R	TGGTATAGCATCTGGGGTGA	ATTTTTTATAGTGGGAAGATTTTTCTTAGTTTAACAATTCAGGAGCACAGACTGTGTGTAAGACTCGCTCCATCAAATATTGAACACAAAAAGATCAGATCTAAACAGTCAGAGCCATGAATAAGTGAAATGCAACTTTTTAAACATGATGTATACAGGACACAGCTGTCTGTAGTGTCCCTCGTGTGCTTCCATAGTTTCACTGCTTTACTCGGGGATTACTGATCTCTGAAATCTGCAGTCACATACATTCACCACATCTGTTGAGGAAAGAGAGCTGCAGTTATAATGATCATCCACGAGATGGCAGTGTTCCATGACATTTTATACTCTGTGTGTGTGTGTGTGTGTGTGTGTGTGTGTGTGTGTGTGTNNNNNNNNNNNNNNNNNNNNNNNNNN…
188	D162	285400	22	22	D162F	CCTCGAGGTGGACGGTATCGGAACAGCAGTTGCCTTTGACC	D162R	ACCAGCTTGGGTTTTCACAC	GTCAGTAAAGGGGCTTTAAAAGAGCAGATACAGTAAATGATGAAACAGACAGACAGCAATATCTGCTTGCTCAAGGACTGAAACGCCTCTCTTGATATACCGACTGGCACAAATTATCTATGTAGGAGCCCACTTATAGCTTTGAGCGGAGGCATCTTATGCACGTAGATATAAACAGCAGTTGCCTTTGACCGCCTTTGTGCTCTCTCACTTGGCTTTCTTAGTATGAGAACAACTATCCTTTGACAGGAAAGTTCCTGTCTGTGTGTGTGTGTGTGTGTGTGTGTGTGTGTGTGTGTGTGNNNNNNNNNNNNNNNNNNNNNNNNNNNNNNNNNNNNNNNNNNNNNNNNNNNNNNNNNNNNNNNNNNNNNNNNNNNNNNNNNNNNNNNNNNNNNNNNN…
189	D163	285400	15	15	D163F	CCTAGGTGATCAAGATCTCGCCTCGCTGTGTCTCTTTGTGG	D163R	GCAGACTGTGCTGCTGAAAC	GGTTTTCATTAGATGTTGCATAAGCAACAAGTGCAACTGTCATCAGTGGGTTTTTATGATTTGGAAACAAATCCATAACAGTGTAGGGGCAGCTGAAGAGGTAACTTAAGGTCAGACAAACACACACATCCACTTGAGCTTGTTTTCTAGGCAAAGCTAATGGATAATTTCAATCGCCCTCGTACACACAGACGCTTTATTGTTAGATGCGGCGCTGAGGGTTGTTTAGTGTGAGGCTAAACTGTTAAACAGACTTCTAATCAAACTCTCGCTGTGTCTCTTTGTGGATGTCTTCAGAGTGAATCATATCCCCATGATGAGCTCAGAGTTACTGGACACACACACACACACACACACACACACACACACANNNNNNNNNNNNNNNNNNNNNNNNNNNNN…
190	D164	284200	2	2	D164F	CCTCGAGGTGGACGGTATCGGTGTGTGTCAGTGTGGAAGCA	D164R	CACAGAAGAGCAGGGAAACC	TTTAGTTTAAGTTTCCCTGGAATGAATTACCTCCACCATATGGGTAGCAAATGAGAAAACCCTTACTGTATTTGAGTCAATTTTGGGAAAGTACTGACAGCCTGTTTTGCTGTTTAATTAAGAGGCCTTATTGTGATGATTGTATACTTTGTTCCATCTGTTCTTTTACTGAGATAAACCTTGAATTACATAATTATATTTCTGGATACAGATGAAGAACAGACAGACAGAAAGCATCATGAACTTGTGTGTCAGTGTGGAAGCAGTTACTTCTAGTAGTCAACAGATGGCAGGATGTAGCTGGATCATTTGTATGCAGCAGCATGCCCACACACACACACACACACACACACACACACACACACACACACNNNNNNNNNNNNNNNNNNNNNNNNNNNN…
191	D165	283900	ND	17	D165F	CCTAGGTGATCAAGATCTCGCAACCACACAACGCACTTCTG	D165R	TCTGATCACAGCTCGCTCAT	CACCATTGATAAATTAAACATATGATTAGTATTAATATTGATGCATGTTGAATATGGTATTGCTGTAGTTTGTCTCCCCCACTAATGCATTAGTAATTCATATGGAGGCTTTTACAATGTTGGAAACATTCAATGTTCCCATGTGTGCCAGAGATGTTATTAATGCTTCCTGGGTTTATTTTGTTTTTGAAATCAGCTACCTGTACTTGGCAGAACACACCATAGCCTGTTAAAAACCACACAACGCACTTCTGCATAATGGGACACAAACACACACACACACACACACACACACACACACACACACACACNNNNNNNNNNNNNNNNNNNNNNNNNNNNNNNNNNNNNNNNNNNNNNNNNNNNNNNNNNNNNNNNNNNNNNNNNNNNNNNNNNNNNNNN…
192	D166	283800	2	2	D166F	CCTCGAGGTGGACGGTATCGGCACTCCCACACACATTCCTG	D166R	CTGTGTTGAAAGGCAGCATC	TCCTTCAGATGTGGGGATTTATCTTCTCCTAATGCTGCTCATCCCATTTTCTGCTCATCAACGTTGGCAACGCATGGTGAGATTTACTGTTATTTACTGGATGGACAATCTATGAGTCACTACGGAGTCTTCTCTGATGTATGTAGATATAAGTAATCTGAATATGGATACCAAGAAATATAGATGCATACATGAATCCCTTCAAGAAGAGGAGACGTGTGCTACAGCGTTTGCTCCATCCTCCTTCGCTGACTTTTTCCTCTTTCTTTACACTCCCACACACATTCCTGAGTGTACACATGCACACACACACACACACACACACACACACACNNNNNNNNNNNNNNNNNNNNNNNNNNNNNNNNNNNNNNNNNNNNNNNNNNNNNNNNNNNNNNNNNN…
193	D167	283200	1	1	D167F	CCTAGGTGATCAAGATCTCGCGGTCTGAACTTGGCTTCAGG	D167R	GCATGTGGCGTATTGATTTG	CGGTTCACACCAATGCAACTAGAAAACTAGACGGAGTATCATCCCTATGCAACAACTCTCTGTACCTCTGTTTTGATTTCCAGTTTTTCAGGGTTATTTTGTTGCTGAATATAATTTGTAGCTAAAACCAGTCGCTGGCGATTTGACCAGCGGCGTTGCAGTTGACACCATCGATCAGATTGAGTCGAGCTCAGACAGCCAGTTTACACCGCTGCCACTTTTCTCTGAAATGTTCTAAACCGGTTTCGTCTCGTCCTGAATCTTTGGTCTGAACTTGGCTTCAGGCAACGCTGGCCATGTGATACTAAAAGTTAGCTGTGTGTGTGTGTGTGTGTGTGTGTGTGTGTGTGTGTGTGTGTGTNNNNNNNNNNNNNNNNNNNNNNNNNNNNNNNNNNNNNN…
194	D168	282200	1	1	D168F	CCTCGAGGTGGACGGTATCGGAAAAGGACACATGCACAGACA	D168R	ATCAGAGAGAGCCCTCACCA	ATTTCTTTATTTCTTTTAACTGGGCCGTTCATTAGGAGCACTGTAGGAACATAAAGGTATTCATTGCAGCACACTCTCTGAGCACAGAGCAACTCTAAGCACAGACAGAGCAACAAAAAGCAGGCACATTGAAAGAGCTGGGTCTAAAAGTTTGCTTTCACCTGCTTCTGCAGCAGCTGCTCCTCTCATACATCGATTTGAGCTGATCAGTTATAAACCCTGAAACTCAAACTACATAAATTACTGCTGCTGAGGAAAAGAATAACTCATGAAGAGTTCCACCTGCACTGCATTCAGAGACCTGTAAAAACCTTTGAATTTAGAGAGAGGAAATGGAATGATAGAAAAGGACACATGCACAGACAGACACACACACACACACACACACACACACACACA…
195	D169	282100	11	11	D169F	CCTAGGTGATCAAGATCTCGCAAACTTGTGGGGTGAGATGC	D169R	ATGTTCAAAGGCCTGAGTGG	ATAGGTAAGATACAAAGTAGATGCAGACTACTTTAACTTCCGAATAATGGTCAGAGGTTTTTCGGTTCTACACTCTGGTGAGTTCAGGTATGTTGCCTCTGTAGGGCAGAGTAAGTTTTAGATAACTTCATAGCTCCTGTTTTTGACATTCATCCTCTCCTGCATCAGAAGCATTTGTTCTGTTCTTTATATAGAGCTTTTTGATAAAGGAAAAAACAAGTGTTTGCATATTTCAAATTCATTATCATTGCTGTTCTGCACAGTAATGGGAGGAACATTAAAACTTGTGGGGTGAGATGCAGCCTGCTTAATTACACAAGTCTAACTTTCTTAATAAGCAGACCACTGACTACATAAATATAATGTCAAACACACACACACACACACACACACACACAC…
196	D170	281500	2	2	D170F	CCTCGAGGTGGACGGTATCGGTGCAGTATGTGACCCGTAGG	D170R	TACCGTGTGAAGGGAAGAGG	CTTAAAGGACTGCAGCTGGAGATATTTACATTTCTGACAGAACTGATATCCATCAATGACTCATCCATCCTGACCCCTGACCTTTTAAACCTGGAGAATCTCTTCAGCTTTAATGTTCACAAGAGACACAAGAGTTTTCATTACATCTTCCTTATCCCCCTCATAAGCATATTTATGACGTCAAAGAGATTGATGAAAGTATAAAGCAGCTGCTGTGGCTTCCTCAGAAGTCTTATCAACATGATGGAAACATCATGTATGTGAGTGGAATGGTAAATGATGAGGGGAACTTCCCTCCCTCTTAAGATGCAGTATGTGACCCGTAGGAGTATGTAATCAAGTTTGATCTCTGCCTCCTTTACTTTATCATCTTCACACACACACACACACACACACACA…
197	D171	281300	ND	ND	D171F	CCTAGGTGATCAAGATCTCGCGCATTTCTACTGCGCAACCT	D171R	CTCGGTGCTAATCCGAAAAG	TCTTTGGTTTTCTTTGATTGATTGCACAATTTCTGTGAATTCTGAAATTGCACATTAATATTTGGTTTCGATAAACATCCGTCTCCACTCTGCACGATCAGCCTGGAACATTATTAGCATTTCTACTGCGCAACCTTGTTTCTGTCACTAAACTTGGTAGTAAACAACTCATGTGAATGTACCATGATTTAAGCTGCTAATTTATTTTTGCATTTACTTACACATTTTAAAACTCAAAACCAAAAATATTCTTTCTTTTTTTTTTCTTGAAATTGTTTACTTTTTTCATGTTAATTTATTTGCATGTGTGTGTGTGTGTGTGTGTGTGTGTGTGTGTGTGTGTGNNNNNNNNNNNNNNNNNNNNNNNNNNNNNNNNNNNNNNNNNNNNNNNNNNNNNNN…
198	D172	281200	ND	12	D172F	CCTCGAGGTGGACGGTATCGGAGGGGGACAGACAGGAAGTT	D172R	GGCCAGCCAGTTCTAATTCA	CACATTAGAGTGTTAGACAGAGGGGAAAAGAGAAAGTCATTATATGAGGTAACATCTCAAAAATAGCACAGCAGTGAACAAGGACACATGGCTGTCTAGGTAGACAGGTAAATGACTCATCCAGCGCGCTTTTTGTTTTGATCTTAGCTGCACCTTTGGGCTTTGGTGTCATACTGATTTTTATTGAGGTCAGATAAACTTCTGGAAGCTATTAACGGTATGCTTTGTAGTTTGCATCATAAAGGTACACTCTGTGCTAATGTCATGTTGGTTCACAATGTTTGTAGTGGAGTTATGTAGCGGGCGCTAAAGAGGGGGACAGACAGGAAGTTTTGGCATGCCTTGCCTCCCAGCTGCAGACGTCTGTCATTCCTCAACTCAACACTTGTGTGTGTGTGT…
199	D173	281100	ND	16	D173F	CCTAGGTGATCAAGATCTCGCGGGTTGAGATGTGTGGGTTT	D173R	GGAGGAGTTTTCGCTGAATG	CTGCTCAGAGTGGGTCAGAACAGCAAAAACTACTTGTGAATAAATATTTTTACTAAACCACTTTCCATTTTATCCAGTCTTTTGAAGGCTCACTTCTGTGTGACCCACATTCATTCATTTATTCATCAGACCCATTTTCTTGTGCCGTCCTTGACAAAATCGTTTACTGTTTGTTGTACATTGACAGGTGTTCCTGATTACACGTCCCAACAGCTTCAGATCTATCCAGTGAAAAATAAAACACCTGTAGCCACACTGGAGTTTGGAAACTCCCATACCTTTCATCTCTCTAACGACCTCAGACCCCACAAATATTGCTGCAGGCATTAGGTTTACTGAGAGAAGCTGTTTAATCCCACACACACACACACACACACACACACACACACACACACACAC…
200	D175	279400	ND	ND	D175F	CCTAGGTGATCAAGATCTCGCCCACCATTTATGGGCTTGTC	D175R	GAAAGTTCATGTGGCGTCCT	GCTGATAGGTGCACCAAAGCTGTTTTGCTTCTCATATCTTTTTCCCAGCACGGTTACCCACAACCAACCTCTACCTCTGAAAGCCTCCTCCGGCTTGAGAGGCCTCCACAATTCAAGGAATTAGAGGAGAGGGGCAGAGGAAAGGGGGGAGGGGCAGGGACGAGAGACAGAGAAAGAGACAGAGAGAGGAAAACACAAAACTTGCTGACACGGGGCATAACTTAATTTCCACGGTAGGGGGACAGCTGTGCAGTGTAATCTGCCATGGCAGCCCATTCAGACTTCAATGGCAGGCTTGACCCGCCAAGGAAAACTCGAACTGCAGCCAGCCCCTTCTCGGTGAAGGAGGTGGTGACCGGGCCACCATTTATGGGCTTGTCTTAAAGAAACATACCCCTC…
201	D176	278200	17	17	D176F	CCTCGAGGTGGACGGTATCGGTGCTTTGTGTGGCCTGTGTA	D176R	CTGCGTTTTGTGTCGTTCTC	CCATATTCATATGGAGGGCTGGGTGAAAATGCAGTGGTGGAGTGCAGTGATGCTCTGTGTCTCCTTTGTCAATAGACGCAAAGCGCTGTGAAAAGGATATATGCCGTCACTTCTCTGTAAGGTTTTCAGCAGAATGGTAAAAACAGACATGTCAGCAGCACTCCAGCAGAGTGATAAACCCCTTGGCAACATAATGTAGAGTATTCTTTAAAATGAGAAACTGCAACGCCTTCCCACAGGAGAGCAGGGGATGTGCTGATGGGTGGGTCCGAGGAGGACAGCAACAGATGATAAGGACACTGTTAACATGCTTTGTGTGGCCTGTGTATGTTTAGTGTGTGTGTGTGTGTGTGTGTGTGTGTGTGTGTGTGTGTGTGTNNNNNNNNNNNNNNNNNNNNN…
202	D177	278100	8	8	D177F	CCTAGGTGATCAAGATCTCGCAAACAAAACCTGGCACTACG	D177R	TGCTGAGGAATCCATGAGGT	TACATTTGACCAACTTTACATGGTGTTCAGTTGAAATGCTTTGTTGCAAGTAGCAGACACACAGGCCTGTGACAATATAACTACGTTAAGCAACACTTCAATGGCGACTGGGCGATAATGTCACTAGTCACGCTATTGCTTTGCTGCTGGTTGTGTGAATAGGGCATTAGGTTTAGGCAAAAAAAGCCTTTTAGTTGAAGTTAGGAATAAAAATTGTGATTTTGGTTATATGTTAATAAAAAATGTAATAAACAAAACCTGGCACTACGTTTCTCTTAAAAAACGCATTTACTTTTTCAGATTACTTGTATACAATTGTTATTTCTACGCGACAGGGCTGGACACACACACACACACACACACACACACACACACACACACACANNNNNNNNNNNNNNN…
203	D178	278000	ND	ND	D178F	CCTCGAGGTGGACGGTATCGGGTCCTGGGCTATGAGGTGAG	D178R	TTCAACAGCAGTTGCCATGT	CAGCCACTGTAAATGCATGAGTACATGACTAGATCCATGCAGGGTACAAACAGCAGCAGCAGTGATCTTGCAGCCAGCGTTCTTCTATCAGCACTTGCAGACGTCTTCCCCATACTTCCCTCACTCTGTTGTTGAGATGAAAGAAATAGCTTTGGAACAGTTTTGATGTTGCCGCTTTGAGGGGTCATCAAAGCTCAGTGTTACTTTTAAAATCATTCAGAGTCTTTATACATTAACTCCAGAGCCTGGCCGAGCTCCCACCAGGGTCCGCGCCAAGAGCCTCTCTGCATCCGAGATTGAAGTTGCGTGGAAAGCTCTGCCCTGGAATGCCAGCAAAAAAAGAGTCCTGGGCTATGAGGTGAGCTAAAATGAAATACCTTGTTTGTTTGTGTGTGTGTG…
204	D179	277300	13	13	D179F	CCTAGGTGATCAAGATCTCGCATTGGGTGGAGTGCTGAAAG	D179R	GGCACAGTGAAAAGGGGTAA	AAGGCACATTTTTAAAATCTGTAAATCAAATAGCCTAGTATTATAGGAAAACATTAAACTGGAAGCTGATAAAGTATGTTTAAAGAGACGGGGTACGTACCTCAACAGATGACTCTCAGACAGATAAACTCACAAAAGCTCAGGTCTCACACCTGTCTTTCACTGTGCAGTTTGCAATCACACCCTTGTCATTCCTCCTGCTTTTAATCTTAAGGGAGGAGATTTCAAGGCCACCCAAGGGTGGGGCTTCTGACAACAATCACTCTCTCTCGCTCTTTCACATTTTTCTGTTTCTGTCATCGCTGTGTATGCCTTATTAACTGTCTGTTTGTAGGCTGGAGAAAATGGAATTGGGTGGAGTGCTGAAAGACCTGCAATTCAACTTAGAGTGACAAGGAA…
205	D180	277100	16	16	D180F	CCTCGAGGTGGACGGTATCGGGCTTTGGACAACAGCATGAA	D180R	ACCCTTGCTTCCACACACAT	AGATATTTTCTCTGAGCTTTTCTAATTCAATACACAATAATTTGCCAACAAATTCTTGGATGGGAACTCAGCTGCAGAGGGTGTCTGCCTAATTCACTTGGAAAATGCACCAAGTGAAAACGAGATGCTGAAATTTTGATATTTAGGGTGGGGCAGGGTGGCTTAGAACGGCTGTTATGTAGCTGAGAGGCCACATGGTTGTTCCCCAAATTTGGGGTTTGTCAGTCCACAGCTGTGGTAGCGTCCTTGAATAAATCATTTTGTTGATATTTATTGAAATGTTTTGGCAGAGCTGCAAAGTATATCAAAAATAATTAAATATAGTTGCTTTGGACAACAGCATGAACAGAACGCCTGAAATGTTAATGTGATGGTGTGTGTGTGTGTGTGTGTGTGTGT…
206	D181	277000	12	12	D181F	CCTAGGTGATCAAGATCTCGCTGATGACCCACAAAATGACC	D181R	AGCAGGAGCGCAAAAACAT	AGCAGTGGTATTTGACAATTTCGAAATGAGAACAGGTTGAAGCTTAACTTGGATTAAGGACTAAAAGATATTATTATATTTCGGCCTTTGCTGCATTTATTTGCTGAAGTGCTCCTTTAATAATACAGAGAAAACCTAAAGATTTAAAACTGCATTTTCAGGGGCTTTAAATTTCAACCTCTATTCTGTTCTGAACCCTAACCCCAGCTCCAGGTCCCAAAGTAGCAACTTGATAAAGTGATGACCCACAAAATGACCTCTTTTCTACAAAGAACATCCTCTTTCAGATGAACGAAATTACACTGTTTGACACAAGGACAACAAGTACAAGAACACACACAAACACACACACACACACACACACACANNNNNNNNNNNNNNNNNNNNNNNNNNNNNNNN…
207	D182	276900	20	ND	D182F	CCTCGAGGTGGACGGTATCGGGCGTATTCCTGAAATGAGCA	D182R	TCTTGCCTGAGCAGAAAGGT	AAATACGTTCCCAAAAATTGCCAGTGATTCATGCCTGTCTAGCTGGCTGCTGCGGGAATAATATGGGGTTGTCTCTTGTGTTATGGACACTGGACTCACACATGATCCACAGAGGCAACATTAGTCAGCACAGAGGTCCCTCCCCTAAAGGCAGAGGGAGACACATGGCATTCAAAGCTGGCTCAATATTTATCTCCAGATAGAAAATGTGACCGAACAGGAGCTGGTATTTTTTTTTAACACAATGCCTCACTGATAATCCACAGTTTGCAAAATATCTGCGTATTCCTGAAATGAGCAGCTCCTCTTACTGTATATGTTTCAGTGTGTGTGTGTGTGTGTGTGTGTGTGTNNNNNNNNNNNNNNNNNNNNNNNNNNNNNNNNNNNNNNNNNNNNNNN…
208	D183	276400	1	1	D183F	CCTAGGTGATCAAGATCTCGCCACATGCATGCTGTATCACC	D183R	CCCCACTTCATGCCTATCAA	TTCCTGAAAGAGCAAATACTACATTTCAGTCAAGGTTACTGGATAATTTACTGCATCTGATCCTGTCCAAAGATTTCACATCCTCCTGACACACAGTTGATGTATTCACTCAAACAACCCTTAATATTGTAACAAAAGCTGTATGTGCAGTCACTTTCCAACATGAGGTTATTAGTGTGATCGACAGTGTTGATAACAGAGGAGGGAAATTCCTCTACTAAAGAAGAGATAAAAAGGAAGATATGGATGCCATAACTCAGGCCATCTGTTACACATGTCTGCAGTGTGACCAGATATATACTACTCAGCTCCTGCAGGGCTGCAACCCACATGCATGCTGTATCACCATAAGATTGTGTCGTATGCACACACACACACACACACACACNNNNNNNNNNN…
209	D186	275100	2	2	D186F	CCTCGAGGTGGACGGTATCGGGCACTGACTGACCACCCTTC	D186R	GTATTCAACGCTTGCCCATT	GAGGAGGTTTGGGACTTTTAAGCCGTTTGTTTCATCTCAGGTATTAACCCCAATTTTATACCTACGCAGTGAGATAATCATGGTTTCAAGCTGTTAGTATTTTCTTCACTCACCAAATCTGCACACTTTTAATCCCTGGAAACTAATTAAGATTTATATAATTATCATTTTTGCCAGTTTAGTTTCATCAGTTTGTGTGCGAATTGTGTGTGTGTGAAGATTGAAGGAATGGAAAAAAGAGACAAACCATAGAAGACGAAATTGCATGTGGAAGCCCGACCGTCTCTAAGAGGAGAGTGAATGGAGGTAGAGTGTTAGACAAGGCTTCCTTTATGTGTGCTGGGAGGCATCATGCTGCTGCAGTGCTTTGGGTGGGCACTGACTGACCACCCTTCTGAA…
210	D187	275100	4	4	D187F	CCTAGGTGATCAAGATCTCGCCCATGGTGCACACAGAGAGT	D187R	TCCCAGGCCAAGAGTAAATG	AGCACCTGGCTGCGTGTGCGTGCGAGACACCTAATGCCTACACCTCTCAGACACACACGCACGCTGTCAGGAATACAGATGCATTCATGGATAGCCTCTCACACACACACACTTCCTTTTCCCCTGGTACGAAAAAGAGAGTGAGCTCAGGTAGCTGTCAGGCGCTCTCCCACAGGGAACAGTGGGCAAGTCAAAAACAGCCTCCTCGCCTGTCACTCCGCATGCGCACACACACACAAACACACACACACATTCACACACTGTGCTTCAGTCTGCGGAGAGAGACAGAATGAGATGCCTTGGGCAGATGCTGGACCAGTTGTCCATGGTGCACACAGAGAGTTTTATGTATATACAGTATGTGTGTGTGTGTGTGTGTGTGTGTGTGTGTGTGTGTGT…
211	D188	274500	11	11	D188F	CCTCGAGGTGGACGGTATCGGTGGCGATGAGGGGTAATAAG	D188R	GGGCGAGTTTAAAGGTGTCA	CAACCCTTCACTCTGTCTTCTTTTTCCCCAGAGAGAGAAAGAGAGACAGTGGTAGGGCCGAGCTGCTCCGTGTCCGACAAGCTGGGCTTCCTGGTGGGTGATAAGTGACGGAGCAGGGCCACGAGTGGCCCGAGTATGCGGGGGACAACCGTGGGGAGGCCCTTATGTGTCAGAGGGCAGGTCAGAGGTCATGTGTGAGGAAGATGAAGAGAGACCGAGTTGAGCCCCTTTAGGTACCACAACACAGATGGCGATGAGGGGTAATAAGAGAGGGAGCTAGTATCGGTGCAGACTAAGGCATGGGAACTACTTCTACAGAGATATTCTATAAAGTGTGTGTGTGTGTGTGTGTGTGTGTGTGTGTGTGTGTGTGTGTGNNNNNNNNNNNNNNNNNNNNNN…
212	D189	274000	15	15	D189F	CCTAGGTGATCAAGATCTCGCCAGCTCGGTCTCTGGTCTTT	D189R	TGCATGTGATCAATTGGTTG	CAGGCCTCCCAATTTAAAATAACTGAACAATGATGGGTAAAATCTTTTAAGCACTAAACATTTTATTGATACTAAACATACAGTGCATTTCTATTACATCAGCAGTAGTTTGCTTTTACATAAAAACAAACGTACCTCACACGTCACATGCTCCTCCGTCATTGAAAGTTTCCTTCCATTCATCTATATTGTTCCAACCACAGGTTTTGTTTGACAGGATGATCCGTGCTTAGTAGTCACCGGGTCATGTCTGCTGTTTCTGTAGATGATCAAGGGCTTTATGTGCATAGCTGCAGGGTGAGGAGGAAACAAGGGGCAGTAAGCCCAGCGGGATGCCTCTGAGTCAGGCGCTCTGCTTCCCCCTGAGGACAGCTCGGTCTCTGGTCTTTCATACCTTAA…
213	D190	273800	6	6	D190F	CCTCGAGGTGGACGGTATCGGATAAAAGGTGCACACGCAGA	D190R	CATTACTGGCAAGGAAACATGA	ACCCATCAACACCAATATGTGCTTGCAAGGCAATCAGCACATTTTTGACATGCTACATAAAACTCATATAAAAGGTGCACACGCAGATTCACACACACACACACACACACACACACACACACACACACACACNNNNNNNNNNNNNNNNNNNNNNNNNNNNNNNNNNNNNNNNNNNNNNNNNNNNNNNNNNNNNNNNNNNNNNNNNNNNNNNNNNNNNNNNNNNNNNNNNNNNNNNNNNNNNNNNNNNNNNNNNNNNNNNNNNNNNNNNNNNNNNNNNNNNNNNNNNNNNNNNNNNNNNNNNNNNNAAGGGGCTTTCTGTAATGAGCAAATGAATCATGTTTCCTTGCCAGTAATGAATAACAACCCTTGCCAGTGACCTCAGATTTACCTCACAATTCC…
214	D192	272300	1	ND	D192F	CCTCGAGGTGGACGGTATCGGACATTGCCATCACAGTCTGC	D192R	GGCAGGTTACCAATCTGCTT	CTGAGGAGCCGACCAACATTGCTGAAATACTGCAGGGATGTTACTGGAATTTCTCAATTTATTAACAAAGATAGAACCTCGGAAACACTGATTATTTTTTTTCTTCATACAGCCAACAGACCAAATTACTGATAAAACCATAAACAGCAAAAGGTTGCTGGATAAAACATGGAAAAGTTGTAGTTACTTTTGGTGTTTTAAATGTGAGAATTGACTGTAAATCTTTGTCAATTTTCAGCACATCTTGGCCATGTAGTCTGTTAATATTGTAGACTTATTTTACACAAACAGTAGGCACATGCCAAATATCTTTTGAATAAAGGGTTTATAGACATGAGACATTGCCATCACAGTCTGCAGTATGCTGAAAATAAAAATACAAGCCACACAGTGTACACA…
215	D193	271800	13	13	D193F	CCTAGGTGATCAAGATCTCGCTAGCAGCAGGGGAGTTCATT	D193R	ACACAAAGGCGACCTACCTG	GCTGAGACACACAAAACAATCCTTCTTACACACAATGTTTTGTTTATGTAGAGAAAAATGCATCTGCAGAGAATCCCACGGCTCCTGATAGGAAAACAAGACAGTATTGGAAACAAAGTCATTCATTAAAAATACATACATGAGACATATACCTGTTTATGTGTAGGGTCTATTCTGAGATTCAACAGTATCTCCTGCACGAAGCCTTGCAGTTCCTTTGGGCATGTGAGTACACATACAGTGTTAGCAGCAGGGGAGTTCATTCACCGGTACAGAAGATTGACGGTGTCTCTGTCTTTCTGCTGCATGTTTGTGTGTGTGTGTGTGTGTGTGTGTGTGTGTGTGTGTGTGTGTNNNNNNNNNNNNNNNNNNNNNNNNNNNNNNNNNNNNNNNNNNNNN…
216	D194	271300	1	1	D194F	CCTCGAGGTGGACGGTATCGGGGAGTGGGGGAATGGAGTAT	D194R	AAGAGATGCCTGCGATGTTT	CAGGCAGGTATGCCAGACGGCAAGCCGGGAGAACCAATTAAAAAGCAGCCTGGCGGCTGGGCAGAGGCTCGGGGACACTGGAGAAGAAGAAAACATGACACGGGAGGTAAACTGCCTCACAGGGCTGCGGCTGCCTATTGTGGGTGAACAATCCAGCAACTCCAAGACCATTTTTTTCAGTGCTGTCTGCAAAGTGAAAGCCTGGCCCCTTGCTTGTCAGTTCTATTGTTAGAGCAGGCAGGAGCCGCTCCCCATTCACCTCATACACATTAAATACTCGGCATTGTTTGGGGAGTCAGATGGCAATGGCAGGCACACATGCTCAAGAATGCACACACACACACACACACACACACACACACACACACACACACNNNNNNNNNNNNNNNNNNNNNNNNN…
217	D195	271100	6	6	D195F	CCTAGGTGATCAAGATCTCGCTGGCGGAGAGATAAGGGAAT	D195R	TAACCACGCAGGCATACTTT	TTCTTCCTTTTTTCTCTCCTTCTTCTTCTTCTGTGGCAGCACCAGGTGGATTTATTGTAAATTCAATTTGCGTTAAGGTTCTAATTTGCTGACACTGTGCATGAATACATTTTTTAAACTGTTATGCACCTCAGCACCCATAACTGCTAACCCCTCCACTTCCCCCCGCTGAACTATGGGTGCATTTGGTGGGAGAAGATGGGGTGCAGCGCGTCGTAATGGAAATCTTCCTAAGCTTCTAATTGGAGCAGAATACGATGGCTTATTTCGAATCAGGAAAATGAACTGCTTGTTATCAGCCGGTTGGCGGAGAGATAAGGGAATTACAGTTTGTGTGTTGAGGGAGTTGTTATTTTTATGTGTGTAGTGAGTGGAACATATAGCTGTGTTTGTGTGTGT…
218	D196	270700	22	22	D196F	CCTCGAGGTGGACGGTATCGGTTCATTCCTCTCCCCCTTCT	D196R	TTTAGTCTGGCAGGGTTGCT	ACTCAACATGCCTCATGATGAAAGAACCACCGTCTTGTCAGACACACACACACTTTCATACATCACATATCACCGACTGAATGACTGACTGACAGCGTACGACTGGAGCATCTTCTCCCCGCTGATAGCAGCGCCCTCACCAACAGGATGATTCGTTCATTCATCATTCATTCCTCTCCCCCTTCTCTTTTTTCTCCCTCTTCACACCACATCCCTTCCTCTGCTTTTAATCATCTTTATCTTGTTGTATGTGTGTGTGTGTGTGTGTGTGTGTGTGTNNNNNNNNNNNNNNNNNNNNNNNNNNNNNNNNNNNNNNNNNNNNNNNNNNNNNNNNNNNNNNNNNNNNNNNNNNNNNNNNNNNNNNNNNNNNNNNNNNNNNNNNNNNNNNACGTTTCCTCT…
219	D198	269800	ND	23	D198F	CCTCGAGGTGGACGGTATCGGGTGGGGTTTGATTTGTGCTC	D198R	TTCCAGCCTTCTGTCTGCTT	CATGCATGCGCCTACACACATCACAATTATTTTCTCCACTGGTCAATAAAAAGTTGATTTGGGGGGTCTTCAGTGGGGTCTTCAGTGAAGACTCCCCACTGCTCTCTTTTACTGCAGTGCAGCTCAGACTCTCGGTGGACCTGCCAAGCATACTGACACACATTCACACAGCCTCCTGCTGTATGTTGTTTTACACTATGAATTGCGTAATACAGCTGAGTAACAGTATTAGTCATAAATGCAGTGATGTGTGCAGCATATGTACTGTGGGGTTTGATTTGTGCTCGCCATCGCTGTTCAAATGTTCATTAAGATTTTGTCACATTTTGGATCATGAAACTGTATACACACACACACACACACACACACACACACACACACACACACNNNNNNNNNNNN…
220	D200	269300	1	1	D200F	CCTCGAGGTGGACGGTATCGGCCCCTGCTTTATCATTGTGG	D200R	GCCCAAACTTGAGGCTTAGA	TAAAGTAAAACAGCAGTGTCTGGGTCCTGTGATCTGTAACATGAAAACCCCGGGTCTCCTGAAACACAGATCCAGACTGGAGTTAAACCCAAAGCAACACACACACAAGCACACGCGCGCACACGCACACACGCGCACACACACACACTGGTGTATCTCCCTACATCATCTGGGCTGATAACAGACCATAGTGCAGAGAGAGGAGATGGAACACAACCACACTTCTCACCTTGCAAGCACAGACACAGAAAAAGAGACCAGATCTGCTAAACAGCATACACTGTCTTCACCTGCATCTTGCCCCTGGTGCAAACACCATGCCCCCCTGCTTTATCATTGTGGGACACACACACACACACACACACACACACACACACACACNNNNNNNNNNNNNNNNNN…
221	D211	264400	9	9	DA211F	CCTAGGTGATCAAGATCTCGCTCAACATCTGCTGCTGCTTT	DA211R	ACATGCTGCCTGTGTCACTT	TCTCTGGCCTTCTTGTGTCCCGACTGAATAACCTCCTCTGGCAGGCTGGCGAGTCGAGCGGCGTTGAAGCCGTAACTCTTGGGGCAAGCACCGGAGATGAACTTGTAGAGGAATGTGATGGTCTCCTGACTTGGATCCTCGCATTCATTCTCCACCATGCACGCCTAGGGGGGAGAAAGCAGGGACATGATACTTAAAACCAGAGCACATGTTTCACAATCATTTTAATTGCTGGATATATTTTGGCTTATTCCTATTTAACACACACACACACACACACACACACACACACACACACACACACNNNNNNNNNNNNNNNNNNNNNNNNNNNNNNNNNNNNNNNNNNNNNNNNNNNNNNNNNNNNNNNNNNNNNNNNNNNNNNNNNNNNNNCTATGAGAC…
222	D360	225100	14	14	D360F	CCTCGAGGTGGACGGTATCGGTCCAAACTGCCTTGTACTGC	D360R	TTCCATGTGTGTGGCTTTGT	TTGTCATAAAACGCTCAATGACTGGATATAGCAGTTTTTCACCTTGTACAACAATGTCTATAACTCGGCTGGTCATGTGTTCTTCCTTCCTGCCTCAGGGTGCTGTGATCACCCCAGCGACGGCCATCGAGCCCAGTTTGTCTCTTCACCCCTCCGGTGTAATGGCTCCTCTCACCCAGCAGATGAACCACCTGTCTCTGGGCACCACAGGCACCGTGAGTCTCCGCTTTTACCTCCTCCAAACTGCCTTGTACTGCACGCATGAGTGTGTGTGTGTGTGTGTGTGTGTGTGTGTGTGTGTGTGTGTGNNNNNNNNNNNNNNNNNNNNNNNNNNNNNNNNNNNNNNNNNNNNNNNNNNNNNNNNNNNNNNNNNNNNNNNNNNNNNNNNNNNNNNNNNNN…
223	D606	184200	20	20	D606F	CCTCGAGGTGGACGGTATCGGCGTTGTGGAGCTGAAACAAA	D606R	CAAGCCCCTTTTCTCTTCCT	ACTGACCTGCACGGTCAAACTCATCACAAAATACAGGAAGAATCGCAACAGCATAAACACTAAACAAAGACACAGTCATGCCCAGGAACTCAGCGGGACAGGACCATTCATTTTGTTTAAATGGCACTGTTATATCTGAGTCATGTGAGGCCAACGGCAATTATCTTCAGTCGCGCCGTTGTGGAGCTGAAACAAAAGAAGCTCGTCTATCCCAACTGTTTTTAGCTCAGGAGATATTCAAGCCAACAGACAATGCATGTGTGTGTGTTTATGTGTGTGTGTGTGTGTGTGTGTGTGTGTGTGTGTGNNNNNNNNNNNNNNNNNNNNNNNNNNNNNNNNNNNNNNNNNNNNNNNNNNNNNNNNNNNNNNNNNNNNNNNNNNNNNNNNNNNNNNNNNNNN…
224	D7527	42800	11	11	D7527F	CCTAGGTGATCAAGATCTCGCCAGTGCCTATCTGGTGTCCA	D7527R	TGTCTGACCATCCTCCCTCT	TTTAAGTTCATAAGAAGTTTTTTGAATGTATACATTTGTTTAAATTGTTACATTAAAGACAAAAATACGACCATCTTTGCCTAAAAGCCTGTTTTATCCAAATGAAAAAGTTCTGGGATGTTTTCTTAATATTAAGTGATGTATCTGTGCTGTGGTCAAGCCTTTAATGTCTAAATATAGTATCCGCAGTGCCTATCTGGTGTCCACAGCTGTTTTCTCTCTCCCTTTTTTTAATGAAGCATGCCTATAAGAGGGTGTGTGTGTGTGTGTGTGTGTGTGTGTGTGTGTGTGTGTGTGTNNNNNNNNNNNNNNNNNNNNNNNNNNNNNNNNNNNNNNNNNNNNNNNNNNNNNNNNNNNNNNNNNNNNNNNNNNNNNNNNNNNNNNNNNNNNNNNNNNNNN…
225	D8881	36400	12	ND	D8881F	CCTAGGTGATCAAGATCTCGCCTGCTCTGCAGATTCCTGTG	D8881R	CGTCCAGGTCAGTGTGAGAA	CTTCTTTCTGCTAACCTGATTCAGTCAAACACACAGAGCTTGGCAGAAAAACCAAACAGTCAATTCACTACCTGAATACCAAACAGGCTGGCCAGTGAGTAGACAGCCTGTCAGGCACAAACACTGACAAAAACGCGACTGAACGTGTCCCAGTGGCTTGGCACACTGTTTTCAACTGTGTTGAACTGTGAGTGTTGCAGATGGCACCAAAAAAGTCGACCGTTCTTTGTCAATACTGAAATAAGACTGAAAGCTGCTCTGCAGATTCCTGTGATAAATAAGAAACACTTCTGATATCTACAAGACACAGTCACACAGACATAATAATAATAATAATAATAATAATAATAATAATAATAATAATAANNNNNNNNNNNNNNNNNNNNNNNNNNNNNNNNN…
226	D9232	35000	12	12	D9232F	CCTCGAGGTGGACGGTATCGGCTCTGTTGTGCCTTGGTGAA	D9232R	AACCAGGAAAAGACAGCACCT	TTCCTAAACAAGGGAAAGTTCAGTGAGAGTGAGGCAAGAGCAACACAGGAGATTGCCAGGAACCACATACACATTGAGAGGGTAAATGCCAGGCTGAAAGAGTTCAGGATTCTGGATCTCATTCCTTCTCACCTCAAGAACTCTGTGTGCTAGTGCAGCTCTGTTGTGCCTTGGTGAACTTGTAAAATCCACTAATCAAAGAAGTCGCCAGCACCCTCACTATTGATTAGTGTTCCTCTATTGTTGTTGTTGTGTGTGTGTGTGTGTGTGTGTGTGTGTGTGTGTGTGTGTNNNNNNNNNNNNNNNNNNNNNNNNNNNNNNNNNNNNNNNNNNNNNNNNNNNNNNNNNNNNNNNNNNNNNNNNNNNNNNNNNNNNNNNNNNNNNNNNNNNNNNNNNNNN…
227	D9828	33000	3	3	DA9828F	CCTCGAGGTGGACGGTATCGGATTCCCTTGCATCCCTTCTT	DA9828R	CCCACTCCAAATCAACAACA	AAAGAGGTTCTTGTGATTCAGGGGGTTACAGGTAAACAGTTGACATTTTCCCCCTCATTTTACCTGTTAAACTAAACTTCGAAAAACCTTTTTGACACGAATACCAAATCTCTAGACTTGATAATTCTATTATTTCTGATGAAAAAGTGTATCCTGTTAGGGTGGTTATGGTCAGCATGTGGATATCAAAGATATCAGCTGTTGTCCCTCTGGAGAAACTGACTGATAATCTCAATCATAAATCAGACAATACTGGAAACTTTGGATTCCCTTGCATCCCTTCTTTGGGGAGGAATTGACTGGTTTCTTCCTGATGGGTAAAGGCTGTTTCTTTCTTTCTTTCTTTCTTTCTTTCTTTCTTTCTTTCTTTCTTTCNNNNNNNNNNNNNNNNNNNNNNNN…
228	D10289	31500	4	4	D10289F	CCTAGGTGATCAAGATCTCGCTGACCTCTGAGAGTGGCTGA	D10289R	CATCACATTGTTGGCGTAGC	GTGGCGCAGTAGCAGCAAGTTGGGTGGAGAAGTGACGCAGTTACGTAAGACAGGCCTGATGACTCATGCCTGCTGTTATTAACACACACTGCGGTTTTGAACCACCTTTGCTAATGTGTATTTCAGGGACACATAAGCCACCATAAGACCCATTTCCTGATTGTGTGTAAGACTCACGCCCCTGTAACACTGACCTCTGAGAGTGGCTGAGATAGAGGGGATTTGCATAGGTAATAGTAAGCTATCGATATTATGTAACTGGCTTCATTCAGTTTTATTCTACCAGTGTGTGTGTGTGTGTGTGTGNNNNNNNNNNNNNNNNNNNNNNNNNNNNNNNNNNNNNNNNNNNNNNNNNNNNNNNNNNNNNNNNNNNNNNNNNNNNNNNNNNNNNNNNNNNNN…
	TOTAL	71917000
ND - Not Determined
